# Supplementary material for: Trichlorido(4,4′-dimethyl-2,2′-bipyridine-κ2 N,N′)(dimethyl sulfoxide-κO)indium(III)
Source: Acta Crystallogr Sect E Struct Rep Online. 2008 Sep 20;64(Pt 10):m1306–7. doi: 10.1107/S1600536808029553 (PMC2959453; doi:10.1107/S1600536808029553)
Supplement: Supplementary file 2 [file e-64-m1306-Isup2.hkl]

#
# h,k,l, Fc-squared, Fo-squared, sigma(Fo-squared) and status flag
#
data_I
_shelx_title ' KH335-2K IN P2(1)/N'
_shelx_refln_list_code          4
_shelx_F_calc_maximum      164.52
_exptl_crystal_F_000      1264.00
_reflns_d_resolution_high  0.7260
 
loop_
 _symmetry_equiv_pos_as_xyz
 'x, y, z'
 '-x+1/2, y+1/2, -z+1/2'
 '-x, -y, -z'
 'x-1/2, -y-1/2, z-1/2'
 
_cell_length_a     8.2565
_cell_length_b    23.4564
_cell_length_c    10.1213
_cell_angle_alpha  90.000
_cell_angle_beta  105.951
_cell_angle_gamma  90.000
 
_shelx_F_squared_multiplier     1.000
 
loop_
 _refln_index_h
 _refln_index_k
 _refln_index_l
 _refln_F_squared_calc
 _refln_F_squared_meas
 _refln_F_squared_sigma
 _refln_observed_status
   2   0   0     3226.45     2949.47     16.32 o
   4   0   0       45.72       56.17      8.43 o
   6   0   0     3365.35     3551.75    119.56 o
   8   0   0     2550.14     2486.26     17.55 o
  10   0   0      408.32      384.95      7.62 o
   1   1   0     7123.01     7224.62    185.40 o
   2   1   0       78.82      141.63      6.60 o
   3   1   0     1041.79      865.39     27.13 o
   4   1   0    11733.44    12285.29    241.61 o
   5   1   0     3587.69     3393.74     24.22 o
   6   1   0        1.20       28.85      2.78 o
   7   1   0       53.74       65.05      4.27 o
   8   1   0     1136.07     1126.21     10.45 o
   9   1   0      638.51      687.09     16.60 o
  10   1   0      255.22      250.89     13.21 o
   0   2   0     2863.43     2749.71     43.40 o
   2   2   0     2683.32     2679.87     12.25 o
   3   2   0      347.01      314.87      4.23 o
   4   2   0     2048.81     2045.60     15.60 o
   5   2   0     7608.24     7326.96     67.51 o
   6   2   0        0.85       36.74     12.56 o
   7   2   0     2111.79     2039.32     29.49 o
   8   2   0      392.93      445.57     11.36 o
   9   2   0     1111.18     1074.65     33.39 o
  10   2   0       14.46       18.60      3.83 o
   1   3   0     4486.29     4515.76     48.52 o
   2   3   0     2759.24     2700.97     71.68 o
   3   3   0     4453.34     4306.54    118.62 o
   4   3   0     1331.33     1446.89     28.41 o
   5   3   0     4603.90     4822.76     97.01 o
   6   3   0     1079.15     1125.05     21.44 o
   7   3   0       31.09       52.98      4.35 o
   8   3   0       72.52       83.51      3.76 o
   9   3   0      439.42      508.22      7.54 o
  10   3   0      251.32      257.10      8.62 o
   0   4   0    14226.96    14688.46     69.94 o
   1   4   0       61.28       97.95     41.66 o
   2   4   0       54.43       82.00      8.75 o
   3   4   0     4033.46     3985.37     11.81 o
   4   4   0      302.62      231.08      4.29 o
   5   4   0     1452.83     1381.12     29.18 o
   6   4   0     6539.02     6821.33    155.77 o
   7   4   0      972.11      953.81     17.44 o
   8   4   0      733.10      714.28     19.43 o
   9   4   0        1.46        8.81      3.79 o
  10   4   0        0.13       16.55     11.20 o
   1   5   0     9290.58     9427.58    384.80 o
   2   5   0    14229.03    13721.15    221.99 o
   3   5   0      340.83      334.76      8.62 o
   4   5   0    21706.52    21136.59    482.38 o
   5   5   0     1218.47     1149.94     33.27 o
   6   5   0     1197.11     1219.33     18.31 o
   7   5   0       14.18       21.72      5.99 o
   8   5   0       31.20       53.59      4.11 o
   9   5   0       11.08       28.61      5.79 o
  10   5   0      224.16      234.26      7.78 o
   0   6   0      247.06      157.57      7.19 o
   1   6   0    19568.75    17657.69    425.71 o
   2   6   0       29.08      106.99      9.19 o
   3   6   0      181.71      182.35      6.14 o
   4   6   0        0.10       41.73      3.68 o
   5   6   0     1705.05     1728.32     28.93 o
   6   6   0     4583.01     4424.68     42.21 o
   7   6   0     1100.44     1110.91     26.21 o
   8   6   0      392.59      434.35     12.97 o
   9   6   0      226.10      188.21      8.23 o
  10   6   0      100.53      119.92      8.20 o
   1   7   0    14118.98    13814.12    484.32 o
   2   7   0     5733.52     5528.30    107.68 o
   3   7   0    14232.67    13796.97    159.63 o
   4   7   0      569.07      515.92     14.23 o
   5   7   0    11474.42    11449.67     28.70 o
   6   7   0        5.92       30.03      9.30 o
   7   7   0       16.98       45.28      6.38 o
   8   7   0      660.33      670.60      9.38 o
   9   7   0      363.27      384.58      9.62 o
  10   7   0      166.70      143.66      5.08 o
   0   8   0    21796.07    20364.53     58.60 o
   1   8   0     8984.32     9230.88    174.85 o
   2   8   0     5444.64     5560.04    151.73 o
   3   8   0      586.55      699.35     31.59 o
   4   8   0      145.52      171.77     10.26 o
   5   8   0     2282.93     2197.30     52.23 o
   6   8   0      753.69      793.15     17.06 o
   7   8   0      896.78      940.82      5.25 o
   8   8   0     1199.27     1197.52     36.91 o
   9   8   0      691.77      684.90     11.60 o
  10   8   0        0.14        9.09      5.11 o
   1   9   0     6672.23     6663.90    281.00 o
   2   9   0     5442.65     5226.03     98.19 o
   3   9   0      509.18      482.23     29.68 o
   4   9   0     8047.97     8164.64    298.72 o
   5   9   0     2558.20     2529.37     36.59 o
   6   9   0       34.41       52.27      6.26 o
   7   9   0       54.98       62.47      4.63 o
   8   9   0      629.49      690.15     29.53 o
   9   9   0       12.80       15.97      4.01 o
  10   9   0      659.11      644.37     44.83 o
   1  10   0     3511.96     3661.19    188.25 o
   2  10   0     1800.74     1505.30     48.97 o
   3  10   0     1061.96     1172.18     37.31 o
   4  10   0      109.03      137.94      4.04 o
   5  10   0      831.65      749.32     25.96 o
   6  10   0     2335.76     2255.76     23.27 o
   7  10   0      967.72      953.80     25.45 o
   8  10   0     1863.70     1938.14     22.03 o
   9  10   0       74.94       70.34      6.10 o
  10  10   0       49.64       33.17      4.99 o
   1  11   0     8843.41     8387.83    322.88 o
   2  11   0     1570.49     1560.12     24.61 o
   3  11   0     7134.10     7453.89    256.51 o
   4  11   0     1812.83     1817.28     54.73 o
   5  11   0       51.85      124.54     25.38 o
   6  11   0     1076.70     1129.61     58.23 o
   7  11   0        1.95       21.81      4.79 o
   8  11   0      120.60      144.40      8.04 o
   9  11   0      651.16      617.04     35.39 o
  10  11   0      157.18      164.50      5.36 o
   0  12   0      107.91      205.67      8.02 o
   1  12   0     7182.49     7203.95    401.80 o
   2  12   0      273.70      240.33      9.47 o
   3  12   0     8235.74     8287.05    327.08 o
   4  12   0      997.17      981.76     25.18 o
   5  12   0     3941.66     3820.62    171.43 o
   6  12   0       88.93       97.94     14.48 o
   7  12   0     2558.14     2586.25     30.97 o
   8  12   0       10.70       19.47      6.41 o
   9  12   0      278.75      278.03     10.93 o
  10  12   0        2.31       12.90      4.99 o
   1  13   0     2779.40     2549.08     93.71 o
   2  13   0    10917.53     9997.13    831.52 o
   3  13   0     3103.44     2966.05    108.38 o
   4  13   0     2284.61     2168.37    119.24 o
   5  13   0       11.32       23.74      3.89 o
   6  13   0      529.12      549.34     18.85 o
   7  13   0        0.09        5.57      9.18 o
   8  13   0        3.74       20.04      4.42 o
   9  13   0      409.78      446.90     20.29 o
   0  14   0     3804.03     3561.89     19.90 o
   1  14   0       38.73       10.53      4.59 o
   2  14   0     1907.16     1957.02    123.01 o
   3  14   0     1621.80     1444.32     44.49 o
   4  14   0        0.55       91.25     45.35 o
   5  14   0      390.43      355.81     18.77 o
   6  14   0     2615.76     2559.42    118.09 o
   7  14   0        0.98       12.72      4.63 o
   8  14   0      831.54      840.28     22.39 o
   9  14   0        3.21       18.82      6.20 o
   1  15   0       14.74       23.71      6.36 o
   2  15   0     3283.96     3319.19    285.70 o
   3  15   0     5247.97     5249.45    258.36 o
   4  15   0    11686.20    11446.14    324.74 o
   5  15   0      644.69      651.77     35.27 o
   6  15   0      479.40      508.39     10.55 o
   7  15   0       13.43       22.28      3.77 o
   8  15   0       48.33       64.65      8.01 o
   9  15   0        3.36       17.72      9.19 o
   0  16   0     3342.15     3051.58     18.24 o
   1  16   0     2656.86     2488.60     97.17 o
   2  16   0      189.11      169.83     22.81 o
   3  16   0       21.00       41.11      9.73 o
   4  16   0      975.79      963.90     45.16 o
   5  16   0      884.31      883.06     52.75 o
   6  16   0        8.86       38.45      4.18 o
   7  16   0     1254.59     1361.19     71.02 o
   8  16   0       50.42       55.86      3.72 o
   9  16   0      246.78      224.53     11.68 o
   1  17   0      974.89     1003.26     14.51 o
   2  17   0     2811.21     2585.66    213.41 o
   3  17   0    11131.50    10837.45    438.24 o
   4  17   0       74.00       89.34      5.09 o
   5  17   0     4749.37     4903.07    229.40 o
   6  17   0       16.40       32.73     12.67 o
   7  17   0       11.81       25.78      9.66 o
   8  17   0       39.02       62.58      8.04 o
   9  17   0      442.32      436.13     30.77 o
   0  18   0     2669.77     2637.21     16.86 o
   1  18   0     1084.08      963.82     30.96 o
   2  18   0     3564.78     3516.82    392.68 o
   3  18   0     1374.85     1395.33     70.07 o
   4  18   0        7.41       11.04      3.92 o
   5  18   0      386.35      373.58     23.74 o
   6  18   0     1893.45     1890.09     80.25 o
   7  18   0        9.83       24.30      6.98 o
   8  18   0      506.94      477.47     22.95 o
   9  18   0       48.07       38.71      9.26 o
   1  19   0      141.35      164.69     21.42 o
   2  19   0     2395.16     2356.94     91.47 o
   3  19   0      605.85      588.72     30.97 o
   4  19   0     4223.10     4226.75    263.62 o
   5  19   0      806.27      797.88     50.35 o
   6  19   0      234.74      250.61      9.54 o
   7  19   0        6.01        6.15      8.91 o
   8  19   0      227.93      248.43     12.92 o
   0  20   0     3564.83     3491.39     19.35 o
   1  20   0     3072.99     2991.66     92.88 o
   2  20   0     1413.16     1281.75     87.49 o
   3  20   0      617.55      619.66     22.05 o
   4  20   0      403.19      432.06     15.32 o
   5  20   0      319.98      341.78      5.58 o
   6  20   0      135.74      143.90      8.96 o
   7  20   0      519.51      484.18     40.36 o
   8  20   0      355.40      328.16     17.60 o
   1  21   0       41.96       60.25      5.81 o
   2  21   0        3.22       24.87      9.12 o
   3  21   0     2409.85     2443.24     89.57 o
   4  21   0       19.12       36.51      4.52 o
   5  21   0      784.87      732.09     22.98 o
   6  21   0      311.13      346.32     17.67 o
   7  21   0        5.45       12.85      4.53 o
   8  21   0       13.14       23.00      4.45 o
   0  22   0      397.03      456.95      9.95 o
   1  22   0     5389.47     5120.42    147.62 o
   2  22   0      181.50      192.56     11.75 o
   3  22   0      347.82      402.16     15.26 o
   4  22   0      308.17      317.53     19.89 o
   5  22   0      666.12      625.99     26.94 o
   6  22   0       23.53       27.12      4.02 o
   7  22   0      399.31      427.23     31.63 o
   1  23   0      316.49      296.82     14.93 o
   2  23   0      976.15      921.35     45.47 o
   3  23   0        1.87       14.56      4.63 o
   4  23   0     2750.36     2836.63    213.95 o
   5  23   0        1.08        0.19      4.29 o
   6  23   0      252.35      251.32     17.34 o
   7  23   0       94.37       76.56     11.47 o
   0  24   0     6588.21     6111.46     23.77 o
   1  24   0        0.41        7.98      4.64 o
   2  24   0      473.82      442.18     10.65 o
   3  24   0      325.16      354.90     25.55 o
   4  24   0      480.53      485.82     38.28 o
   5  24   0       17.90       24.84      4.46 o
   6  24   0      308.30      308.84     14.41 o
   7  24   0        8.24        9.19      7.18 o
   1  25   0      198.78      178.04      8.71 o
   2  25   0       18.93       22.61      4.63 o
   3  25   0     2214.38     2151.16    101.92 o
   4  25   0     1325.31     1324.14     53.15 o
   5  25   0     1260.64     1227.08     66.73 o
   6  25   0       13.42       17.31      4.83 o
   0  26   0        9.87       24.60      8.02 o
   1  26   0     1217.61     1171.96     25.02 o
   2  26   0       70.19       75.93      8.75 o
   3  26   0       25.69       29.69      4.46 o
   4  26   0        3.55       11.89      5.27 o
   5  26   0      370.81      355.27     29.50 o
   6  26   0       11.63       14.71      4.90 o
   1  27   0      141.82      142.28     15.07 o
   2  27   0      629.89      584.96     42.54 o
   3  27   0     1577.19     1558.64     91.92 o
   4  27   0      403.14      401.25     23.23 o
   5  27   0      526.13      493.78     26.67 o
   0  28   0     1025.35     1180.11     13.55 o
   1  28   0       89.04       95.37      8.85 o
   2  28   0      960.06      928.07     30.93 o
   3  28   0       34.68       61.81      5.42 o
   4  28   0       85.09       89.16      6.02 o
   5  28   0       36.00       37.17      4.59 o
   1  29   0       36.10       39.40      5.45 o
   2  29   0      751.83      744.24      7.41 o
   3  29   0      134.97      163.26      5.85 o
   4  29   0      600.81      580.14     43.74 o
   0  30   0       12.24       14.37      6.36 o
   1  30   0     1695.74     1706.87     53.91 o
   2  30   0       74.27       92.41      5.69 o
   3  30   0       20.39       29.22      4.86 o
   1  31   0       61.58       64.95      7.33 o
   2  31   0       11.07       16.75      5.69 o
   0  32   0      422.48      363.51     12.44 o
 -11   0   1        5.35       20.75      6.03 o
  -9   0   1     1296.11     1327.05      9.38 o
  -7   0   1     3460.44     3050.91     51.00 o
  -5   0   1     1302.90     1495.35      8.88 o
  -3   0   1     5449.50     5104.53     59.02 o
   3   0   1     1925.44     1821.71     27.23 o
   5   0   1    12589.74    12195.58     21.79 o
   7   0   1     4285.36     4438.07     28.33 o
   9   0   1      140.09      137.20     10.78 o
 -11   1   1      523.55      448.79     20.31 o
 -10   1   1      354.97      383.38      9.90 o
  -9   1   1      552.43      616.25     18.31 o
  -8   1   1      156.16      159.36      6.98 o
  -7   1   1      786.68      790.59     30.40 o
  -6   1   1       19.64       31.18      2.87 o
  -5   1   1     2081.79     1880.40     34.27 o
  -4   1   1    11525.47    11525.08    226.68 o
  -3   1   1      313.54      433.58     52.27 o
  -2   1   1     7030.32     7107.04     94.92 o
  -1   1   1     8050.25     7780.28    257.22 o
   0   1   1      487.88      541.82     17.84 o
   1   1   1    14781.83    14308.35     79.96 o
   2   1   1      139.11      139.06      3.40 o
   3   1   1     3670.15     3587.34     23.35 o
   4   1   1     8013.01     7816.86    186.77 o
   5   1   1       13.87       72.93      3.54 o
   6   1   1      394.00      421.13      4.79 o
   7   1   1        0.57       31.09      3.95 o
   8   1   1      278.56      267.04      9.30 o
   9   1   1      961.02      961.61     22.86 o
  10   1   1      145.18      147.95     10.45 o
 -11   2   1       14.75       19.94      5.01 o
 -10   2   1      374.78      344.15     12.09 o
  -9   2   1       25.89       41.06      6.34 o
  -8   2   1     2026.90     1953.57     25.53 o
  -7   2   1     1066.31     1092.54     33.33 o
  -6   2   1     3037.56     2809.23     54.70 o
  -5   2   1      121.84      108.84      6.08 o
  -4   2   1        9.50       45.93      4.44 o
  -3   2   1    10192.76    10499.70    251.55 o
  -2   2   1    23919.67    24968.75   1227.65 o
  -1   2   1       52.25      127.66      9.68 o
   1   2   1     1377.67     1542.90     22.89 o
   2   2   1    11835.71    11972.77     65.36 o
   3   2   1     2183.23     2110.49     22.65 o
   4   2   1    10060.28     9933.00    247.70 o
   5   2   1      196.37      179.97     10.62 o
   6   2   1     2273.05     2160.78     54.11 o
   7   2   1      407.82      392.26      5.70 o
   8   2   1     1948.36     1915.99     26.65 o
   9   2   1       10.66       17.57      4.90 o
  10   2   1       12.11       41.73      4.32 o
 -11   3   1       11.38       15.82      4.62 o
 -10   3   1      622.56      641.45     32.24 o
  -9   3   1       65.69       97.00      4.02 o
  -8   3   1      303.92      306.18      7.43 o
  -7   3   1        3.02       70.14     34.45 o
  -6   3   1     2568.51     2431.86     17.08 o
  -5   3   1     9216.45     8318.19     94.86 o
  -4   3   1    14613.14    14585.80    154.69 o
  -3   3   1     8786.21     8825.57    253.38 o
  -2   3   1     2453.50     2262.70     12.25 o
  -1   3   1     1814.66     1658.39     34.00 o
   0   3   1     2754.36     2742.43     17.99 o
   1   3   1     1343.98     1395.94     18.79 o
   2   3   1     5453.25     5486.33    155.97 o
   3   3   1     4915.48     4545.05     69.19 o
   4   3   1     6923.26     6635.09     88.04 o
   5   3   1     3570.94     3357.86     12.57 o
   6   3   1      230.72      276.93      3.54 o
   7   3   1       64.33       78.31      9.40 o
   8   3   1      511.20      559.54     15.80 o
   9   3   1       20.74       35.91      3.58 o
  10   3   1      380.66      344.92      9.34 o
 -10   4   1      195.60      178.63     10.11 o
  -9   4   1     1285.68     1329.99     13.97 o
  -8   4   1      115.54      135.14      5.75 o
  -7   4   1     1395.52     1365.95     26.76 o
  -6   4   1     2629.58     2641.11     40.94 o
  -5   4   1      200.86      254.51      4.98 o
  -4   4   1      284.63      310.17     19.11 o
  -3   4   1     2347.24     2419.62     60.77 o
  -2   4   1       17.94       25.30      3.12 o
   0   4   1    26050.78    23821.67    136.84 o
   1   4   1     3122.75     2733.91     25.43 o
   2   4   1      632.23      525.20     11.17 o
   3   4   1     3297.04     3566.36     57.91 o
   4   4   1      183.80      260.54      8.82 o
   5   4   1     4033.18     3817.30     67.11 o
   6   4   1      557.14      610.57     23.64 o
   7   4   1     1611.48     1774.40     31.84 o
   8   4   1      145.30      143.14      6.16 o
   9   4   1       18.87       20.14      3.88 o
  10   4   1        0.00       11.37      4.20 o
 -10   5   1       28.64       38.23     10.64 o
  -9   5   1      200.89      236.00      8.20 o
  -8   5   1       12.59       22.25      2.79 o
  -7   5   1        6.96       32.65      6.27 o
  -6   5   1        2.47       14.54      3.75 o
  -5   5   1    27065.62    26367.26    455.30 o
  -4   5   1     2135.54     2196.11     45.13 o
  -3   5   1     9998.23     9704.47    150.28 o
  -2   5   1      464.06      412.71      5.86 o
  -1   5   1      698.70      737.85     32.34 o
   0   5   1      616.67      611.23      8.21 o
   1   5   1     2173.53     2040.22     21.62 o
   2   5   1      201.77      251.44     33.00 o
   3   5   1    25357.63    25124.36    851.23 o
   4   5   1      333.60      451.04     15.64 o
   5   5   1     6797.62     6411.79     29.88 o
   6   5   1      818.40      848.36     38.54 o
   7   5   1        8.93       39.21      6.58 o
   8   5   1       33.81       56.33      5.89 o
   9   5   1      463.67      460.59     12.53 o
  10   5   1       60.25       65.87      3.77 o
 -10   6   1       89.52       81.88      4.01 o
  -9   6   1      243.14      265.86     10.23 o
  -8   6   1      915.75      940.21     21.83 o
  -7   6   1      609.19      596.63      5.43 o
  -6   6   1     2268.44     2177.67     25.70 o
  -5   6   1     4008.20     4124.94    115.31 o
  -4   6   1       60.14       69.10      4.55 o
  -3   6   1      292.88      283.11     13.37 o
  -2   6   1      925.04      860.44     48.93 o
   0   6   1     6317.01     6224.07     91.64 o
   1   6   1     3701.23     3346.87     92.58 o
   2   6   1     9741.67     9295.22    125.70 o
   3   6   1      769.26     1070.22     16.08 o
   4   6   1     7318.19     7180.45    131.51 o
   5   6   1      694.17      655.61      9.34 o
   6   6   1     3097.66     3037.70     44.05 o
   7   6   1     1893.39     1808.88     26.97 o
   8   6   1      219.25      212.71      7.90 o
   9   6   1        8.48       23.06      8.58 o
  10   6   1       43.61       56.02      4.47 o
 -10   7   1      750.67      788.36     22.78 o
  -9   7   1       41.90       59.76      7.34 o
  -8   7   1        2.81       20.12      3.63 o
  -7   7   1      195.81      184.36      3.71 o
  -6   7   1     1122.60     1224.24    105.31 o
  -5   7   1     1824.46     1963.33     45.49 o
  -4   7   1     9099.21     8800.52     36.52 o
  -3   7   1       48.67       72.56      4.66 o
  -2   7   1    15696.61    14261.03    248.24 o
  -1   7   1     9108.59     9072.78    227.09 o
   0   7   1     1976.01     1776.24     45.61 o
   1   7   1      874.25      959.80     30.03 o
   2   7   1    19805.76    19789.62    413.75 o
   3   7   1     5217.29     5378.29    115.91 o
   4   7   1    12827.97    12711.96    400.33 o
   5   7   1       43.77       34.96      2.71 o
   6   7   1      294.23      357.55     24.94 o
   7   7   1        0.02        4.46      6.90 o
   8   7   1      219.56      264.10     10.05 o
   9   7   1      107.24      106.78      4.17 o
  10   7   1      800.20      747.02     11.17 o
 -10   8   1        0.47       19.45      4.86 o
  -9   8   1      293.52      305.21     10.30 o
  -8   8   1      225.10      268.25      7.25 o
  -7   8   1     2221.08     2194.37     11.81 o
  -6   8   1    11423.82    11123.99    112.50 o
  -5   8   1      636.27      684.76      9.64 o
  -4   8   1     1636.85     1417.38     18.55 o
  -3   8   1     4954.77     5098.84    103.72 o
  -2   8   1     5461.76     5585.06    174.71 o
  -1   8   1    10468.88    10568.09    251.28 o
   0   8   1     1226.75     1000.98     38.70 o
   1   8   1    10034.49     9906.34    244.02 o
   2   8   1      532.46      484.72     52.55 o
   3   8   1     3506.79     3759.96     95.44 o
   4   8   1       83.61      100.36      6.10 o
   5   8   1     2795.13     2612.30     39.54 o
   6   8   1     3513.07     3588.23     55.78 o
   7   8   1      754.74      760.99     26.96 o
   8   8   1      976.35     1020.10     14.60 o
   9   8   1       22.96       38.63      4.55 o
  10   8   1        2.19       15.38      4.47 o
 -10   9   1      196.19      210.91      8.79 o
  -9   9   1      792.98      795.78     10.97 o
  -8   9   1      249.19      255.24     13.79 o
  -7   9   1        8.46      106.89     39.85 o
  -6   9   1      172.51      193.48      9.98 o
  -5   9   1     2387.37     2509.30     75.28 o
  -4   9   1       21.75       30.89      4.87 o
  -3   9   1     4984.47     5489.39    108.96 o
  -2   9   1     9682.73     9507.63    440.22 o
  -1   9   1     4865.92     4840.88     97.03 o
   0   9   1      139.71      111.58      5.08 o
   1   9   1     5523.53     5198.94    112.92 o
   2   9   1     8467.99     8559.08    245.33 o
   3   9   1    13734.70    13380.50    326.21 o
   4   9   1       85.30      127.12     27.48 o
   5   9   1      197.68      248.01      7.98 o
   6   9   1      103.22      109.02      7.21 o
   7   9   1       50.42       87.57      7.44 o
   8   9   1       13.21       43.28      5.51 o
   9   9   1     1058.72     1041.51     17.80 o
  10   9   1        8.71       19.74      4.07 o
 -10  10   1      144.05      137.77      5.85 o
  -9  10   1      477.63      490.39     12.25 o
  -8  10   1      562.06      567.13     14.63 o
  -7  10   1     2673.85     2589.22     42.90 o
  -6  10   1      319.62      304.96      4.37 o
  -5  10   1     1927.74     2024.60     80.80 o
  -4  10   1      252.17      275.96      8.13 o
  -3  10   1     4315.61     4699.67    175.73 o
  -2  10   1     7663.57     7576.56    508.78 o
   0  10   1     7993.72     7248.24    148.58 o
   1  10   1     4894.64     4866.63    207.47 o
   2  10   1      832.57      851.85      6.28 o
   3  10   1     2847.01     2835.06    171.31 o
   4  10   1        0.62       23.57      6.53 o
   5  10   1     1632.45     1526.81     21.61 o
   6  10   1       52.13       74.32      3.79 o
   7  10   1     2724.42     2754.78     94.76 o
   8  10   1      362.03      375.38     11.78 o
   9  10   1      194.23      165.56      7.10 o
  10  10   1        4.74       10.12      4.43 o
 -10  11   1      380.87      374.15     22.12 o
  -9  11   1      198.69      210.67     14.73 o
  -8  11   1      259.19      268.84     19.19 o
  -7  11   1        8.61       19.23      6.88 o
  -6  11   1      579.31      584.02      9.47 o
  -5  11   1      405.43      439.29     14.47 o
  -4  11   1     3446.38     3218.89     32.79 o
  -3  11   1        2.06       79.71     31.23 o
  -2  11   1     4737.68     4743.65    185.49 o
  -1  11   1     6345.89     6044.01     87.05 o
   0  11   1      314.47      282.69     40.22 o
   1  11   1     3469.18     3576.36    184.52 o
   2  11   1     4774.42     4633.00    158.74 o
   3  11   1     3834.17     3954.16     95.52 o
   4  11   1     8504.97     8293.10    169.41 o
   5  11   1      546.11      565.65     31.59 o
   6  11   1      262.79      272.69      5.23 o
   7  11   1      102.56      124.86     10.69 o
   8  11   1      475.67      521.19     13.04 o
   9  11   1      222.69      206.36     19.71 o
 -10  12   1      183.63      166.84      6.06 o
  -9  12   1        1.78       13.91      4.36 o
  -8  12   1     1554.11     1609.16     66.46 o
  -7  12   1       87.13       82.63      4.42 o
  -6  12   1      951.70      901.11     44.13 o
  -5  12   1      145.24      129.92      9.64 o
  -4  12   1      450.88      578.05      9.57 o
  -3  12   1        8.36       28.05      3.88 o
  -2  12   1    20642.73    19245.52     50.04 o
  -1  12   1      144.17       84.40      5.23 o
   0  12   1    15713.35    14386.89    176.51 o
   1  12   1       48.51       93.03     47.96 o
   2  12   1     2899.23     3076.02    108.26 o
   3  12   1      614.85      617.99     13.32 o
   4  12   1      919.31      994.66     42.67 o
   5  12   1      171.15      134.88      4.09 o
   6  12   1      845.08      899.93     32.93 o
   7  12   1      100.68       92.98      6.54 o
   8  12   1     2096.84     1977.73     61.22 o
   9  12   1        5.48        9.27      8.04 o
 -10  13   1      256.54      269.27     14.40 o
  -9  13   1      147.88      148.95      6.07 o
  -8  13   1      526.62      537.43      5.35 o
  -7  13   1     1052.62     1138.12     16.10 o
  -6  13   1     1503.31     1466.16     59.83 o
  -5  13   1      418.68      407.07      5.96 o
  -4  13   1     1652.20     1653.90     56.42 o
  -3  13   1     7058.19     7343.46    248.20 o
  -2  13   1     1075.05     1062.62     56.25 o
  -1  13   1     3654.08     3485.09     14.40 o
   0  13   1     1649.21     1533.61     38.29 o
   1  13   1     2112.89     2023.24     48.65 o
   2  13   1      953.03     1021.77     29.99 o
   3  13   1    12884.26    13060.48    753.68 o
   4  13   1     2562.31     2644.43     42.10 o
   5  13   1      245.54      261.97      6.99 o
   6  13   1      125.11      117.78      6.06 o
   7  13   1        7.11       14.59      5.16 o
   8  13   1      591.17      662.56      6.26 o
   9  13   1       41.16       45.56      4.70 o
  -9  14   1      178.97      189.14      8.59 o
  -8  14   1        3.11       19.93      4.89 o
  -7  14   1     2501.90     2513.79     36.65 o
  -6  14   1       47.42       70.05      4.42 o
  -5  14   1      503.80      553.44     28.08 o
  -4  14   1        0.80       48.40     17.08 o
  -3  14   1      279.53      311.67     21.41 o
  -2  14   1      434.89      481.50     25.71 o
  -1  14   1    10416.13    10277.13    416.87 o
   0  14   1     7131.73     6907.64     77.13 o
   1  14   1      360.32      344.94      9.12 o
   2  14   1       40.20       84.17     17.49 o
   3  14   1        8.73       32.23      4.38 o
   4  14   1      288.51      270.71      7.15 o
   5  14   1     2051.87     2034.86     14.21 o
   6  14   1       42.30       55.28      3.56 o
   7  14   1     2209.85     2193.53     81.51 o
   8  14   1       51.19       68.86      5.32 o
   9  14   1       49.99       46.63      9.40 o
  -9  15   1      108.23      141.77      5.69 o
  -8  15   1       91.49       87.03      6.11 o
  -7  15   1        0.93        7.82      4.26 o
  -6  15   1      942.47      955.30     14.25 o
  -5  15   1     7658.76     7448.36    134.56 o
  -4  15   1     1263.78     1321.28     55.47 o
  -3  15   1     3323.27     3475.31    129.74 o
  -2  15   1     3788.38     3532.19    169.04 o
  -1  15   1      965.15      830.32     71.32 o
   0  15   1      198.52      200.06      7.05 o
   1  15   1     4945.12     4667.73    187.70 o
   2  15   1     9635.03     9403.13    462.84 o
   3  15   1     6616.38     6631.93    293.22 o
   4  15   1       72.53       69.70      7.63 o
   5  15   1     1523.32     1606.86     39.89 o
   6  15   1      474.37      474.03     27.74 o
   7  15   1        1.45       16.38      5.23 o
   8  15   1       25.09       42.35      9.85 o
   9  15   1      342.64      323.12      8.67 o
  -9  16   1        5.11       25.05      5.06 o
  -8  16   1      558.82      525.67     19.12 o
  -7  16   1       65.66       75.33      4.94 o
  -6  16   1     3124.96     3116.74     53.45 o
  -5  16   1      739.23      795.46     33.45 o
  -4  16   1       86.18       94.75      8.42 o
  -3  16   1      756.20      801.41     19.41 o
  -2  16   1     3975.88     3814.96    297.17 o
  -1  16   1      543.36      506.46     42.71 o
   0  16   1      616.49      598.38      7.03 o
   1  16   1       75.17       71.06     17.83 o
   2  16   1     2679.29     2604.13    117.65 o
   3  16   1     1012.14     1032.63     46.16 o
   4  16   1      752.68      726.24     24.51 o
   5  16   1     1035.59     1119.07     56.96 o
   6  16   1     2324.80     2225.16     94.25 o
   7  16   1      242.62      246.83     11.33 o
   8  16   1      453.17      386.12     26.14 o
   9  16   1        5.50        1.73      4.80 o
  -9  17   1      148.54      165.64     12.50 o
  -8  17   1        2.60       19.01      4.42 o
  -7  17   1        2.20       13.48      3.75 o
  -6  17   1     1558.95     1592.58     37.85 o
  -5  17   1      108.64      123.54      5.27 o
  -4  17   1     4981.26     5031.54    271.48 o
  -3  17   1      208.27      228.56      5.36 o
  -2  17   1     8600.91     8295.57    299.85 o
  -1  17   1      234.88      246.59     17.55 o
   0  17   1     1687.53     1666.05    127.16 o
   1  17   1      186.84      181.92      5.47 o
   2  17   1     5790.21     5790.62    155.37 o
   3  17   1       99.93      146.83     22.16 o
   4  17   1     6680.49     6502.96    397.05 o
   5  17   1      387.66      407.38     22.13 o
   6  17   1      343.18      379.47     18.33 o
   7  17   1      254.37      300.89     16.39 o
   8  17   1      174.11      182.83      8.97 o
  -9  18   1      104.75       85.32      5.39 o
  -8  18   1       45.00       56.58      4.66 o
  -7  18   1     1048.45     1022.01     45.21 o
  -6  18   1     1135.04     1163.04     66.77 o
  -5  18   1     1148.96     1247.79     65.10 o
  -4  18   1        0.13       17.03      4.06 o
  -3  18   1      359.77      365.01      6.23 o
  -2  18   1       97.97       95.37     18.38 o
  -1  18   1     8607.97     8279.25    341.95 o
   0  18   1      748.78      726.52      8.43 o
   1  18   1     2833.01     2810.82     45.34 o
   2  18   1      368.05      372.63     15.05 o
   3  18   1     1529.44     1579.34     42.89 o
   4  18   1      689.62      698.61     25.79 o
   5  18   1      746.87      777.12     56.31 o
   6  18   1      464.92      488.90     20.89 o
   7  18   1      856.94      828.16     43.27 o
   8  18   1        9.91       21.42      7.07 o
  -8  19   1       40.78       51.44      5.48 o
  -7  19   1        3.59       20.38      4.46 o
  -6  19   1      239.69      236.46     10.38 o
  -5  19   1     3394.85     3345.45    230.85 o
  -4  19   1       10.87       32.65      6.91 o
  -3  19   1     2649.58     2613.85    125.98 o
  -2  19   1      585.65      586.24     23.77 o
  -1  19   1        5.64       32.60      6.35 o
   0  19   1      801.94      770.53     21.70 o
   1  19   1     1264.78     1190.26     46.99 o
   2  19   1      157.44      220.88      6.26 o
   3  19   1     4816.46     4839.10    144.24 o
   4  19   1      162.86      222.79     25.15 o
   5  19   1      858.75      873.09     52.62 o
   6  19   1      285.00      291.26     21.72 o
   7  19   1      298.10      332.83     13.81 o
   8  19   1       85.29       80.35     12.34 o
  -8  20   1      574.99      592.80     27.47 o
  -7  20   1      239.78      256.94     24.79 o
  -6  20   1      434.29      417.01     14.17 o
  -5  20   1        4.13       24.76      6.36 o
  -4  20   1      143.25      166.78     10.90 o
  -3  20   1      129.40      126.53      9.47 o
  -2  20   1     3005.79     2904.16    144.99 o
  -1  20   1     7297.02     7081.10    167.52 o
   0  20   1     4864.57     4852.44    165.45 o
   1  20   1     2336.86     2134.01     28.06 o
   2  20   1      795.46      855.40     19.63 o
   3  20   1       85.79       91.40      8.62 o
   4  20   1      109.63      121.85      7.94 o
   5  20   1      256.02      305.88      5.53 o
   6  20   1      428.96      411.10      9.78 o
   7  20   1      164.53      168.69     14.25 o
   8  20   1      366.19      305.92     17.77 o
  -8  21   1      294.57      327.81      9.83 o
  -7  21   1       38.43       51.58      4.17 o
  -6  21   1      516.07      506.19     25.08 o
  -5  21   1       76.61       88.43      5.40 o
  -4  21   1     1968.75     1992.62    132.45 o
  -3  21   1       13.66       13.43      3.40 o
  -2  21   1      409.05      423.99     30.82 o
  -1  21   1      128.12      140.20      6.33 o
   0  21   1      686.18      666.94      8.49 o
   1  21   1      622.73      588.07     19.49 o
   2  21   1     2170.46     2090.88     93.46 o
   3  21   1      275.58      279.59     22.00 o
   4  21   1     1088.81     1176.95     48.77 o
   5  21   1      144.00      171.11     23.33 o
   6  21   1       35.26       39.57      5.21 o
   7  21   1       19.86       30.19      8.07 o
  -8  22   1      652.80      652.04     70.91 o
  -7  22   1      603.13      559.87     24.48 o
  -6  22   1       65.06       70.58     10.21 o
  -5  22   1       96.55      102.07      7.83 o
  -4  22   1       27.08       38.06      3.82 o
  -3  22   1      233.37      267.74     21.08 o
  -2  22   1     1431.74     1414.24    122.74 o
  -1  22   1       10.72       18.04      5.39 o
   0  22   1     8508.94     8180.73    460.54 o
   1  22   1      819.19      791.83     40.64 o
   2  22   1     1163.96     1171.81     30.17 o
   3  22   1       20.94       39.56      6.98 o
   4  22   1      401.19      418.86     10.44 o
   5  22   1       92.49      104.30      4.14 o
   6  22   1      649.47      663.74     61.70 o
   7  22   1      164.28      144.78     17.77 o
  -7  23   1      209.77      199.39     27.80 o
  -6  23   1       14.47       21.31      4.46 o
  -5  23   1      678.29      640.80     29.25 o
  -4  23   1       49.65       59.50      9.46 o
  -3  23   1     3498.24     3455.17    142.57 o
  -2  23   1      162.57      159.40      7.60 o
  -1  23   1      139.62      145.71      5.11 o
   0  23   1      187.19      229.18      9.40 o
   1  23   1     2102.28     1966.14     43.40 o
   2  23   1      147.86      183.93      4.55 o
   3  23   1     1805.27     1911.54     68.94 o
   4  23   1      210.71      235.35     15.53 o
   5  23   1      276.47      297.91     37.88 o
   6  23   1       28.69       32.84      4.17 o
   7  23   1       15.04       14.15      4.45 o
  -7  24   1      616.91      612.34     33.56 o
  -6  24   1        0.70        6.13      7.96 o
  -5  24   1      182.59      160.49     11.10 o
  -4  24   1      166.30      180.40      6.26 o
  -3  24   1       58.74       68.34      4.10 o
  -2  24   1       87.87       78.70      5.76 o
  -1  24   1     1891.81     1892.91    124.53 o
   0  24   1       36.93       50.75      5.86 o
   1  24   1     2770.62     2587.55     25.71 o
   2  24   1       16.20       39.85      4.73 o
   3  24   1       11.84       15.03      7.26 o
   4  24   1      132.24      156.18     16.16 o
   5  24   1     1611.35     1570.94    120.36 o
   6  24   1       77.28       77.57      4.47 o
  -6  25   1      788.00      758.97     33.52 o
  -5  25   1      479.90      537.14     26.51 o
  -4  25   1     2976.70     3000.24    229.53 o
  -3  25   1      722.83      704.84     30.71 o
  -2  25   1      870.83      836.24     79.34 o
  -1  25   1      118.07      124.58      8.43 o
   0  25   1      115.14      114.64     10.09 o
   1  25   1      209.26      227.41     13.96 o
   2  25   1     1262.18     1295.65     62.94 o
   3  25   1      584.96      558.48     30.93 o
   4  25   1      881.05      867.78     42.47 o
   5  25   1       79.37       83.08     10.59 o
   6  25   1      541.86      529.84     24.22 o
  -6  26   1      550.11      553.22     13.34 o
  -5  26   1       87.62      122.33      8.31 o
  -4  26   1       82.56       78.18     10.28 o
  -3  26   1      243.44      239.25     10.33 o
  -2  26   1      411.61      395.58     34.28 o
  -1  26   1        3.75       10.23      5.67 o
   0  26   1     1582.87     1459.49     15.20 o
   1  26   1      684.30      672.88     52.52 o
   2  26   1      119.88      145.04      5.37 o
   3  26   1      289.00      335.75     19.31 o
   4  26   1      417.39      429.11     24.84 o
   5  26   1       24.26       39.35      7.01 o
   6  26   1      914.40      854.84     52.54 o
  -6  27   1      445.64      433.35     37.49 o
  -5  27   1      972.17      967.14     72.35 o
  -4  27   1      853.74      857.20     45.08 o
  -3  27   1      983.57      978.38     58.62 o
  -2  27   1      965.63      964.67     94.26 o
  -1  27   1       58.06       69.51     14.37 o
   0  27   1        7.46       27.23      8.98 o
   1  27   1      131.90      140.74      5.37 o
   2  27   1      853.12      790.64     30.88 o
   3  27   1      134.97      125.30      5.56 o
   4  27   1     1377.70     1345.28     40.63 o
   5  27   1      714.11      698.76     66.90 o
  -5  28   1      203.64      193.48     14.41 o
  -4  28   1       42.28       57.91     10.85 o
  -3  28   1       96.78       86.56     12.78 o
  -2  28   1       25.03       17.84      6.35 o
  -1  28   1     1673.87     1599.61     10.15 o
   0  28   1      152.50      167.38      6.65 o
   1  28   1     1050.49     1002.73     32.54 o
   2  28   1       71.61       74.76      8.51 o
   3  28   1        0.02       10.79      5.37 o
   4  28   1       91.23      104.33      8.31 o
   5  28   1      341.08      327.97     17.99 o
  -4  29   1      270.64      265.89     13.61 o
  -3  29   1      412.93      385.94     17.08 o
  -2  29   1        0.18        6.46      5.37 o
  -1  29   1      143.56      149.86      7.03 o
   0  29   1       10.76       15.06      5.51 o
   1  29   1      215.23      205.79      6.68 o
   2  29   1      118.97      126.25      5.68 o
   3  29   1     1447.63     1295.26     56.52 o
   4  29   1       20.60       24.38      5.03 o
  -4  30   1       18.63       14.10     10.23 o
  -3  30   1       18.36       21.62      6.01 o
  -2  30   1      885.00      840.62     51.87 o
  -1  30   1      452.25      448.44     10.23 o
   0  30   1     1618.21     1555.82    117.35 o
   1  30   1        1.84       10.42      5.48 o
   2  30   1      410.02      448.25     12.15 o
   3  30   1       16.96       22.66      5.60 o
  -2  31   1      282.45      231.05     17.28 o
  -1  31   1        0.01        5.18      6.94 o
   0  31   1        5.14       14.49      5.83 o
   1  31   1      192.75      204.31      6.38 o
   2  31   1     1001.74      963.83     14.96 o
 -10   0   2     1304.69     1363.26      9.97 o
  -8   0   2     2698.54     2660.33    147.76 o
  -6   0   2      624.28      668.38     12.58 o
  -4   0   2      762.86      893.66      8.31 o
  -2   0   2     1026.74      954.26     14.37 o
   2   0   2    16517.22    17514.70    513.90 o
   4   0   2     2913.04     2614.17     11.23 o
   6   0   2     3498.65     3708.56    155.77 o
   8   0   2      385.15      366.20     28.61 o
  10   0   2        6.17       16.17      7.04 o
 -11   1   2      215.11      199.80      7.68 o
 -10   1   2      528.27      551.03     10.96 o
  -9   1   2       76.58       89.83      5.11 o
  -8   1   2     1206.85     1204.83     20.59 o
  -7   1   2       52.77       76.38      3.71 o
  -6   1   2     1885.07     2048.11     63.52 o
  -5   1   2     2611.78     2671.55     12.19 o
  -4   1   2     5548.07     5814.36    131.51 o
  -3   1   2    15133.32    14000.30    273.84 o
  -2   1   2     8443.47     8620.56     68.45 o
   0   1   2      424.82      410.87      7.94 o
   1   1   2     9506.00     9927.16    166.70 o
   2   1   2     8567.69     8234.66     40.02 o
   3   1   2     4135.27     4236.93     67.71 o
   4   1   2     1472.71     1544.38     17.80 o
   5   1   2      697.23      679.55      8.62 o
   6   1   2       18.34       41.05      4.31 o
   7   1   2      260.09      264.28     16.60 o
   8   1   2     1069.65     1086.12     30.32 o
   9   1   2      472.16      445.26     13.55 o
  10   1   2      273.88      221.99     10.61 o
 -11   2   2        3.00        5.59      4.07 o
 -10   2   2      306.00      319.00      9.30 o
  -9   2   2     1235.08     1230.20     11.41 o
  -8   2   2      303.91      300.21      7.62 o
  -7   2   2     3484.67     3496.52     59.05 o
  -6   2   2      440.52      436.77      5.99 o
  -5   2   2      111.24      165.52      5.67 o
  -4   2   2     2414.24     2245.28     24.42 o
  -3   2   2     3766.15     4164.88     92.73 o
   0   2   2     2142.75     2015.73     12.42 o
   1   2   2    21594.18    20474.87    192.84 o
   2   2   2      317.40      300.71      8.70 o
   3   2   2     1879.13     2036.18     45.01 o
   4   2   2      312.72      296.02     15.68 o
   5   2   2     4596.04     4690.87     56.86 o
   6   2   2        2.23       14.38      5.23 o
   7   2   2     2478.53     2538.80     43.21 o
   8   2   2      189.50      204.90      4.05 o
   9   2   2        1.00       19.64      4.19 o
  10   2   2        0.50        8.83      4.87 o
 -11   3   2      574.64      578.48     28.69 o
 -10   3   2       45.74       64.49      4.83 o
  -9   3   2      311.83      337.92      4.47 o
  -8   3   2       22.47       41.85      9.93 o
  -7   3   2      111.22      132.03      9.90 o
  -6   3   2     1182.75     1274.41     23.49 o
  -5   3   2     4938.61     5044.63    119.46 o
  -4   3   2     4224.38     4201.95     57.02 o
  -3   3   2    22324.87    21723.35    841.75 o
  -1   3   2     3303.49     3733.00     56.39 o
   0   3   2    24411.54    22321.80    139.19 o
   1   3   2    11840.42    11673.32    109.94 o
   2   3   2     6356.71     6003.12    153.82 o
   3   3   2    12770.39    12698.98    210.32 o
   4   3   2     1290.17     1242.95      5.79 o
   5   3   2     1046.63     1077.77     22.46 o
   6   3   2     1548.21     1537.12     19.67 o
   7   3   2      459.67      564.81     18.10 o
   8   3   2      135.59      157.90      8.14 o
   9   3   2      723.01      662.85     16.36 o
  10   3   2      176.16      155.79     13.53 o
 -11   4   2       25.40       30.83      3.87 o
 -10   4   2        3.77       14.90      3.30 o
  -9   4   2       53.97       50.17      3.26 o
  -8   4   2     1808.68     1791.13     54.82 o
  -7   4   2     1903.43     1860.47     48.24 o
  -6   4   2     2669.38     2772.86     56.64 o
  -5   4   2      683.46      678.47      8.06 o
  -4   4   2     1982.21     2299.00     43.89 o
  -3   4   2     9645.01    10013.31    238.98 o
  -2   4   2     9320.81     9554.35     38.56 o
  -1   4   2     4624.60     4735.29     52.87 o
   0   4   2      665.94      725.78      7.21 o
   1   4   2     6496.65     6538.83     90.81 o
   2   4   2      404.36      441.66      7.42 o
   3   4   2       64.66       46.57      5.94 o
   4   4   2     7482.62     6799.24     82.83 o
   5   4   2      309.00      321.37     17.44 o
   6   4   2     6704.56     6504.54     49.08 o
   7   4   2     1429.89     1481.19     28.57 o
   8   4   2       25.35       49.50      7.23 o
   9   4   2        1.18       11.38      5.27 o
  10   4   2        0.19       20.28      4.91 o
 -11   5   2        0.79        0.62      5.91 o
 -10   5   2      453.66      515.83     29.97 o
  -9   5   2       69.69       81.10      6.22 o
  -8   5   2       81.04       91.32     11.36 o
  -7   5   2        1.85        3.09      4.79 o
  -6   5   2     4763.71     4864.75     76.53 o
  -5   5   2     1780.81     1812.66     28.73 o
  -4   5   2    11532.15    10899.08     93.76 o
  -3   5   2    10408.43    10296.24    216.86 o
  -1   5   2     1210.96     1532.46     26.86 o
   0   5   2    10165.86     9936.09    214.98 o
   1   5   2       34.27       64.09      7.49 o
   2   5   2    25516.14    23739.45    378.41 o
   3   5   2      574.21      755.22     26.18 o
   4   5   2     2948.20     3207.66     16.36 o
   5   5   2      312.21      323.66     11.88 o
   6   5   2     3678.49     3510.44     67.31 o
   7   5   2        1.38        4.68      4.48 o
   8   5   2     1808.82     1866.92     46.44 o
   9   5   2       19.07       26.68      3.98 o
  10   5   2      237.55      230.85      6.27 o
 -11   6   2       71.12       62.53     10.05 o
 -10   6   2        7.33       19.69      6.79 o
  -9   6   2      799.79      839.85     43.00 o
  -8   6   2      283.68      278.18      5.00 o
  -7   6   2     1580.52     1619.42      8.66 o
  -6   6   2     4167.88     4296.14     57.00 o
  -5   6   2      251.67      237.26     11.62 o
  -4   6   2       33.05      108.35     22.02 o
  -3   6   2     2597.84     2855.02     39.42 o
  -2   6   2     9676.17     9910.03    294.13 o
  -1   6   2     8227.61     7604.22     66.34 o
   0   6   2      259.82      345.54     13.49 o
   1   6   2     4881.40     4947.92     77.65 o
   2   6   2     2736.44     2860.09     31.50 o
   3   6   2     1258.56     1272.08      6.61 o
   4   6   2     2976.23     2882.56     66.24 o
   5   6   2     1456.91     1471.83     12.74 o
   6   6   2     2168.82     2174.70     29.24 o
   7   6   2     1462.44     1430.36     27.93 o
   8   6   2      173.08      157.95      6.78 o
   9   6   2        1.59        7.64      4.07 o
  10   6   2        0.07       13.77      3.68 o
 -10   7   2       37.76       56.51      5.45 o
  -9   7   2      482.16      502.28     17.66 o
  -8   7   2      550.62      525.24     10.29 o
  -7   7   2      596.01      583.71      6.22 o
  -6   7   2      499.32      473.84     22.22 o
  -5   7   2    11449.28    11479.55    227.14 o
  -4   7   2       29.21       36.65      6.81 o
  -3   7   2    10609.90    10546.15    259.56 o
  -2   7   2     2729.23     2401.03     60.95 o
  -1   7   2      333.04      401.98      7.95 o
   0   7   2     1040.95     1143.28     39.17 o
   1   7   2      107.33      126.81     18.53 o
   2   7   2     6734.05     6894.11     74.00 o
   3   7   2    24283.46    22738.09    509.33 o
   4   7   2      271.88      309.37      8.93 o
   5   7   2     1619.62     1681.84     27.73 o
   6   7   2      444.70      494.76      8.14 o
   7   7   2      534.68      581.96     17.50 o
   8   7   2      151.77      125.05      4.79 o
   9   7   2      460.49      432.38      7.43 o
  10   7   2        3.69        5.41      4.05 o
 -10   8   2      199.32      185.42      5.16 o
  -9   8   2      370.35      383.92     11.61 o
  -8   8   2     1586.81     1629.89     27.82 o
  -7   8   2     1489.24     1536.64     38.62 o
  -6   8   2      155.33      173.44     14.95 o
  -5   8   2     3145.94     3186.35     99.72 o
  -4   8   2        0.26       24.76     14.83 o
  -3   8   2      340.72      397.71     21.13 o
  -1   8   2    22388.64    21569.79     49.76 o
   0   8   2     9456.92     8962.33    157.81 o
   1   8   2     2886.23     3123.39     61.36 o
   2   8   2     2191.87     2338.55     69.71 o
   3   8   2     1989.55     1759.53     53.27 o
   4   8   2       13.76       27.27      3.92 o
   5   8   2      284.44      257.19      3.99 o
   6   8   2      992.99     1013.85     35.47 o
   7   8   2     1616.45     1546.34     20.91 o
   8   8   2      384.05      385.08     15.16 o
   9   8   2       64.04       62.51      4.40 o
 -10   9   2      634.45      642.05      8.82 o
  -9   9   2        5.09       17.35      4.25 o
  -8   9   2      772.75      792.21     17.90 o
  -7   9   2      495.36      523.81     17.39 o
  -6   9   2     2154.70     2092.47     26.43 o
  -5   9   2     2931.43     2942.20     56.84 o
  -4   9   2     1860.88     1879.70     51.39 o
  -3   9   2      199.26      239.24      7.05 o
  -2   9   2     6147.64     6095.46    220.73 o
  -1   9   2      212.37      303.70      7.10 o
   0   9   2     1922.15     2022.61     30.51 o
   1   9   2      709.32      727.84     14.40 o
   2   9   2    10608.97    11034.66    129.89 o
   3   9   2     5609.21     5180.90    122.21 o
   4   9   2     3042.88     3053.87     41.94 o
   5   9   2       28.23       52.27      3.80 o
   6   9   2      141.59      162.09      5.91 o
   7   9   2       28.11       60.12      4.99 o
   8   9   2      732.89      845.04     11.18 o
   9   9   2        5.86        7.55      4.10 o
 -10  10   2      357.51      350.02     17.25 o
  -9  10   2       43.05       38.09      5.36 o
  -8  10   2     1075.34     1023.01     18.20 o
  -7  10   2     1661.22     1616.44     48.71 o
  -6  10   2     2331.37     2381.08     83.50 o
  -5  10   2      267.13      289.37      5.59 o
  -4  10   2       17.62       23.37      4.60 o
  -3  10   2     1149.57     1126.78     59.43 o
  -1  10   2     3551.75     3777.08    157.57 o
   0  10   2    15953.17    14786.36    324.12 o
   1  10   2     2183.55     2170.73      9.69 o
   2  10   2     4142.01     3979.58    172.21 o
   3  10   2     1340.85     1470.03     22.36 o
   4  10   2     1422.10     1581.90     24.26 o
   5  10   2     2288.74     2266.48     20.66 o
   6  10   2     1992.71     2087.82     44.65 o
   7  10   2       10.12       21.44      5.99 o
   8  10   2      603.22      601.66     12.41 o
   9  10   2       56.16       58.54      7.26 o
 -10  11   2      208.37      217.33     15.58 o
  -9  11   2      165.85      187.35      4.92 o
  -8  11   2        6.21       17.01      6.03 o
  -7  11   2      128.72      153.85      7.46 o
  -6  11   2      867.20      888.87     21.01 o
  -5  11   2      712.41      857.79     30.04 o
  -4  11   2        1.48       18.17      3.51 o
  -3  11   2     4163.80     4408.36    112.10 o
  -2  11   2        3.03       23.09      5.47 o
  -1  11   2     1873.67     1988.85     21.56 o
   0  11   2       59.07       33.76     25.85 o
   1  11   2    10779.87    10401.37    282.87 o
   2  11   2     5982.73     6016.61    175.28 o
   3  11   2     5103.41     4851.48    233.65 o
   4  11   2      147.09      145.28      3.95 o
   5  11   2      263.14      302.17     10.05 o
   6  11   2       62.92       65.10      4.03 o
   7  11   2       12.84       33.83      4.63 o
   8  11   2      505.04      537.44     15.88 o
   9  11   2      719.69      713.32     30.96 o
 -10  12   2       13.15       24.67      7.90 o
  -9  12   2      283.30      287.95     14.64 o
  -8  12   2       74.73       93.09      7.96 o
  -7  12   2     3897.51     3740.89     28.76 o
  -6  12   2       34.55       31.39      8.04 o
  -5  12   2      711.99      772.04      7.03 o
  -4  12   2        9.32       33.47     14.67 o
  -3  12   2     6503.34     6442.65    317.76 o
  -2  12   2     1535.04     1566.61    134.76 o
  -1  12   2    17983.58    17167.27     39.25 o
   0  12   2       93.30      147.75     63.58 o
   1  12   2     6734.75     6681.40    113.10 o
   2  12   2      714.90      683.97     18.00 o
   3  12   2       14.03       47.89      3.89 o
   4  12   2      154.79      194.64      9.78 o
   5  12   2     2573.33     2597.19     92.24 o
   6  12   2       28.59       35.68      3.99 o
   7  12   2     2030.46     1921.47     54.04 o
   8  12   2        1.93        8.13      3.67 o
   9  12   2       27.40       63.94      5.59 o
 -10  13   2      232.71      221.57     11.63 o
  -9  13   2      124.76      133.40     12.61 o
  -8  13   2       94.26       96.47      7.88 o
  -7  13   2      254.96      246.72      4.69 o
  -6  13   2     4924.40     4920.42    142.01 o
  -5  13   2      128.19      152.81      4.51 o
  -4  13   2     1929.98     1870.47     75.43 o
  -3  13   2     4336.94     4247.42    197.93 o
  -2  13   2     7265.17     6972.32    323.29 o
  -1  13   2     1276.12     1373.06     51.69 o
   0  13   2      152.82      226.80      5.36 o
   1  13   2     2458.56     2544.33     67.24 o
   2  13   2     5554.91     5672.45    144.26 o
   3  13   2     3155.73     3005.48     86.15 o
   4  13   2     5838.02     5806.09    248.75 o
   5  13   2        0.62        8.95      5.58 o
   6  13   2       17.55       34.46      5.13 o
   7  13   2      193.67      214.73      5.46 o
   8  13   2       71.16       82.25      6.49 o
   9  13   2      432.37      431.85     11.98 o
 -10  14   2       82.70       66.73      6.35 o
  -9  14   2        0.20        0.69      4.20 o
  -8  14   2      567.11      546.08     13.46 o
  -7  14   2      878.71      896.49     24.89 o
  -6  14   2     3770.89     3788.70     98.88 o
  -5  14   2      103.58      114.91      5.52 o
  -4  14   2      346.76      315.43     17.60 o
  -3  14   2      329.07      387.17     11.47 o
  -2  14   2    13766.50    13259.46    516.24 o
  -1  14   2        7.40       29.87      4.79 o
   0  14   2     4241.84     3983.85    117.07 o
   1  14   2     4392.65     4155.91    171.05 o
   2  14   2        8.20       71.92     27.96 o
   3  14   2      454.36      397.00     16.93 o
   4  14   2     2215.95     2114.38     84.98 o
   5  14   2       46.00       66.38      8.87 o
   6  14   2     1989.85     1920.02     43.42 o
   7  14   2       72.41       90.38      5.53 o
   8  14   2      190.23      181.22      5.59 o
   9  14   2        1.77       14.82      6.30 o
  -9  15   2       88.49      103.79     10.78 o
  -8  15   2        5.79       27.83      4.12 o
  -7  15   2      965.29      986.35     46.45 o
  -6  15   2     3220.94     3193.15    109.02 o
  -5  15   2     4519.40     4600.43     92.60 o
  -4  15   2     3698.47     3689.96     69.67 o
  -3  15   2     1148.46     1202.14     83.90 o
  -2  15   2     2300.91     2331.42     38.52 o
  -1  15   2      300.44      299.71      6.08 o
   0  15   2      726.11      641.44      7.60 o
   1  15   2      350.53      341.58     15.01 o
   2  15   2     4390.52     4187.41    167.83 o
   3  15   2     6713.10     6620.44    178.91 o
   4  15   2     2140.95     2229.50    102.03 o
   5  15   2      607.97      640.77     20.27 o
   6  15   2      165.57      195.81     12.62 o
   7  15   2       81.06       91.20      4.62 o
   8  15   2      367.85      361.10     21.81 o
   9  15   2       28.90       38.41      5.15 o
  -9  16   2      238.33      244.00      5.04 o
  -8  16   2       74.68       79.72      7.78 o
  -7  16   2      752.87      705.18     37.20 o
  -6  16   2      196.05      242.67      8.68 o
  -5  16   2     2356.74     2544.38    100.98 o
  -4  16   2      199.90      224.03      8.25 o
  -3  16   2      886.12      930.85     44.78 o
  -2  16   2       95.39      119.29      5.37 o
  -1  16   2     9739.05     9100.00    449.35 o
   0  16   2       74.60       53.85      7.74 o
   1  16   2      516.33      533.03     12.39 o
   2  16   2     2749.17     2718.87     98.49 o
   3  16   2      630.32      619.82     39.82 o
   4  16   2      834.45      838.17     17.66 o
   5  16   2     1076.37     1183.17     40.46 o
   6  16   2       95.07      105.93      9.20 o
   7  16   2     1097.48     1022.08     50.21 o
   8  16   2      128.28      131.63     15.76 o
  -9  17   2      167.61      171.85      6.60 o
  -8  17   2        6.70       23.37     11.30 o
  -7  17   2      404.98      381.08     31.89 o
  -6  17   2      112.02      119.21      8.23 o
  -5  17   2     4470.63     4400.34    131.04 o
  -4  17   2       16.07       23.12      3.69 o
  -3  17   2     3970.83     3796.24    190.33 o
  -2  17   2      104.23      160.09     49.21 o
  -1  17   2       65.29       48.13      6.14 o
   0  17   2       64.81       64.38     16.31 o
   1  17   2      233.17      265.65      7.90 o
   2  17   2       83.41      118.12      4.14 o
   3  17   2     9549.86     9401.93    375.23 o
   4  17   2     1260.52     1220.52     27.96 o
   5  17   2      419.86      448.08      5.29 o
   6  17   2      232.63      271.12      6.89 o
   7  17   2       19.15       39.61      5.45 o
   8  17   2       23.52       30.03      6.15 o
  -9  18   2      125.72      129.00      9.49 o
  -8  18   2      759.21      762.69     32.19 o
  -7  18   2      391.88      373.57     15.09 o
  -6  18   2     1488.97     1569.54     81.92 o
  -5  18   2       19.64       33.58      6.35 o
  -4  18   2      194.71      201.85      4.11 o
  -3  18   2      291.50      301.52     21.84 o
  -2  18   2     3960.99     4143.99    336.98 o
  -1  18   2      925.09      896.43     54.60 o
   0  18   2     5501.08     5338.62    179.68 o
   1  18   2      872.95      850.38     20.97 o
   2  18   2     2016.76     2072.50     65.01 o
   3  18   2      297.02      320.08     17.00 o
   4  18   2       67.67       56.09      4.88 o
   5  18   2      557.23      567.69     23.76 o
   6  18   2     1540.73     1492.67     56.21 o
   7  18   2      484.44      494.81     16.75 o
   8  18   2      406.92      351.61     33.49 o
  -9  19   2       32.36       35.10      5.12 o
  -8  19   2       97.07      107.00     11.15 o
  -7  19   2        4.64        6.71      5.46 o
  -6  19   2      311.36      346.74      5.69 o
  -5  19   2      325.32      336.10      8.09 o
  -4  19   2     2737.84     2766.17    133.47 o
  -3  19   2      980.85      979.79     51.52 o
  -2  19   2     1788.86     1813.20     92.47 o
  -1  19   2      521.45      487.28     19.49 o
   0  19   2     3306.81     3044.71    123.29 o
   1  19   2        1.04       20.55      8.90 o
   2  19   2     4151.14     4055.20    157.12 o
   3  19   2        9.47       27.86      3.49 o
   4  19   2      213.09      230.72     33.71 o
   5  19   2       32.59       42.89      4.18 o
   6  19   2       13.62       29.20      5.21 o
   7  19   2        3.32       12.24      6.21 o
   8  19   2      345.60      344.51     17.05 o
  -8  20   2      828.10      759.29     11.51 o
  -7  20   2     1030.29      976.78     61.28 o
  -6  20   2      319.01      351.06     37.66 o
  -5  20   2      387.49      376.86     11.94 o
  -4  20   2      224.14      269.73     17.97 o
  -3  20   2     2471.21     2464.23    147.62 o
  -2  20   2     2238.13     2163.45    182.59 o
  -1  20   2     2563.41     2516.47    113.62 o
   0  20   2     1178.77     1106.27     31.51 o
   1  20   2     5581.35     5456.00     89.65 o
   2  20   2     3501.57     3385.63    152.37 o
   3  20   2      304.35      343.01     20.86 o
   4  20   2     1540.51     1528.46     83.85 o
   5  20   2      815.94      885.20     43.45 o
   6  20   2      828.01      839.94     65.00 o
   7  20   2      322.03      292.82     12.59 o
  -8  21   2        2.45       15.63      4.86 o
  -7  21   2        5.78       20.01      4.66 o
  -6  21   2       15.73       19.39      6.57 o
  -5  21   2      733.36      700.51     35.77 o
  -4  21   2       10.96       15.41      4.74 o
  -3  21   2     3157.97     3032.38    240.64 o
  -2  21   2      903.18      780.74     38.15 o
  -1  21   2      251.38      232.12     16.72 o
   0  21   2      345.12      316.55     20.59 o
   1  21   2     4498.81     4235.75    111.96 o
   2  21   2      245.18      253.69      8.50 o
   3  21   2      553.72      576.32     41.91 o
   4  21   2      112.58      118.10      4.35 o
   5  21   2       15.35       30.19      5.55 o
   6  21   2       77.92       83.49      5.48 o
   7  21   2      192.10      188.50      5.53 o
  -8  22   2      282.68      299.36     29.90 o
  -7  22   2     1197.05     1145.03     86.93 o
  -6  22   2       65.72       73.04     11.19 o
  -5  22   2        3.99       19.99      6.47 o
  -4  22   2      113.06      113.96      9.82 o
  -3  22   2      674.03      710.95     98.69 o
  -2  22   2      613.60      681.88    158.95 o
  -1  22   2     3733.39     3647.37    261.09 o
   0  22   2     1999.42     1926.93     41.47 o
   1  22   2     3237.96     3301.87     80.18 o
   2  22   2        9.81       24.21      4.62 o
   3  22   2      118.42      123.25      7.50 o
   4  22   2      131.06      149.78      6.24 o
   5  22   2     1231.07     1165.23     51.68 o
   6  22   2      267.52      240.07      8.69 o
   7  22   2      247.93      253.41     17.74 o
  -7  23   2        3.62        9.24      6.49 o
  -6  23   2      775.63      741.71     43.52 o
  -5  23   2       17.38       27.13      4.37 o
  -4  23   2     3127.64     3256.56    111.08 o
  -3  23   2      273.69      313.32     48.51 o
  -2  23   2      230.84      226.93     16.03 o
  -1  23   2        2.15        8.41      9.12 o
   0  23   2      300.37      301.36      5.83 o
   1  23   2       69.85       78.63      7.07 o
   2  23   2     2089.98     2006.30     57.42 o
   3  23   2       69.40       78.63      4.53 o
   4  23   2     1374.79     1489.37     58.40 o
   5  23   2       20.57       38.01      5.32 o
   6  23   2        2.32       15.55      4.73 o
   7  23   2       25.17       40.64      9.95 o
  -7  24   2        9.21       15.25      4.86 o
  -6  24   2      360.83      381.69      8.42 o
  -5  24   2       87.24       90.49      5.32 o
  -4  24   2       10.48       15.26      9.39 o
  -3  24   2        0.28       18.87     13.82 o
  -2  24   2     1054.69     1059.48     88.18 o
  -1  24   2       14.19       19.98      4.50 o
   0  24   2     2111.35     1963.53     19.77 o
   1  24   2       15.29       30.03      6.80 o
   2  24   2      283.80      304.42     18.39 o
   3  24   2       73.96       84.20      3.63 o
   4  24   2      933.21      971.08     67.23 o
   5  24   2      221.23      228.12      6.63 o
   6  24   2      390.64      382.56     14.86 o
  -7  25   2       77.48       77.21      4.78 o
  -6  25   2      319.47      301.94     12.04 o
  -5  25   2     2162.92     2218.28     53.38 o
  -4  25   2      596.49      619.36     36.19 o
  -3  25   2     1541.35     1518.17    114.72 o
  -2  25   2      317.75      311.76      7.03 o
  -1  25   2      172.31      155.47      7.74 o
   0  25   2       14.59       22.41      4.90 o
   1  25   2     1803.14     1715.81     48.75 o
   2  25   2      568.34      590.98     22.42 o
   3  25   2     1096.18     1077.63     34.75 o
   4  25   2      489.49      501.60     26.29 o
   5  25   2      522.38      534.58     39.50 o
   6  25   2        8.18       24.42      5.75 o
  -6  26   2        0.26       11.65      4.83 o
  -5  26   2      136.25      160.20      5.32 o
  -4  26   2      101.40      102.02     10.95 o
  -3  26   2      149.54      151.58     23.91 o
  -2  26   2      326.38      316.28     27.78 o
  -1  26   2      736.43      734.75     55.01 o
   0  26   2      232.75      228.94     10.37 o
   1  26   2      384.18      414.05     20.99 o
   2  26   2       16.30       27.53      4.89 o
   3  26   2      102.80      106.73      8.27 o
   4  26   2        3.63       13.04      4.56 o
   5  26   2     1023.78      963.88     85.89 o
  -6  27   2       25.16       50.01      7.06 o
  -5  27   2      630.30      629.95     53.24 o
  -4  27   2     1206.96     1183.37     87.71 o
  -3  27   2     1648.74     1562.95    137.67 o
  -2  27   2      346.58      352.48     40.64 o
  -1  27   2       25.35       15.21      5.53 o
   0  27   2      363.17      381.67     19.05 o
   1  27   2      445.38      403.29      6.27 o
   2  27   2      480.99      428.37     25.18 o
   3  27   2     1309.30     1333.12     47.20 o
   4  27   2      218.46      223.12     12.39 o
   5  27   2      218.41      183.95     20.50 o
  -5  28   2        1.10       19.87      4.43 o
  -4  28   2      196.86      202.76     15.15 o
  -3  28   2        1.18       14.52      4.83 o
  -2  28   2      577.85      553.39     80.58 o
  -1  28   2        0.39        4.15      6.15 o
   0  28   2     1013.46     1025.89     25.08 o
   1  28   2      160.81      161.00      5.58 o
   2  28   2      423.68      438.56     10.98 o
   3  28   2       41.58       53.44      5.63 o
   4  28   2      270.09      242.79      6.59 o
  -4  29   2      724.83      724.22     70.84 o
  -3  29   2       23.51       30.18      5.64 o
  -2  29   2      471.51      436.09     41.60 o
  -1  29   2       18.14       21.56      6.45 o
   0  29   2      180.21      169.70      5.96 o
   1  29   2      129.68      131.11      5.80 o
   2  29   2     1036.39     1051.00     39.29 o
   3  29   2       23.92       32.66      5.69 o
  -4  30   2        6.01       14.55      5.53 o
  -3  30   2      937.31      881.78     11.19 o
  -2  30   2      428.71      447.45     66.48 o
  -1  30   2     1042.89      965.49     46.16 o
   0  30   2       23.98       19.00      8.39 o
   1  30   2     1496.78     1457.74      9.61 o
   2  30   2        5.71       12.64      4.90 o
   3  30   2        0.73        7.33      7.60 o
  -2  31   2      126.69      121.27      8.22 o
  -1  31   2        3.33       -0.83      7.04 o
   0  31   2       28.08       30.43      5.80 o
   1  31   2      412.84      381.29      7.38 o
 -11   0   3        6.74       31.64     16.31 o
  -9   0   3     1611.47     1603.48     10.64 o
  -7   0   3     6023.94     5971.92    480.31 o
  -5   0   3     1346.99     1489.87      9.19 o
  -3   0   3    17399.63    16047.97     47.55 o
  -1   0   3      845.18      674.78     14.10 o
   3   0   3      156.32      177.16      4.98 o
   5   0   3     3732.41     3688.23     12.71 o
   7   0   3      389.71      441.47     45.75 o
   9   0   3       84.09      120.11      6.84 o
 -11   1   3      480.57      455.39     20.48 o
 -10   1   3      226.42      211.66      4.61 o
  -9   1   3       74.22       90.90      4.53 o
  -8   1   3      352.84      331.23      4.50 o
  -7   1   3      167.49      252.94     12.33 o
  -6   1   3      237.51      258.77     15.08 o
  -5   1   3        4.36       34.66      9.62 o
  -4   1   3    10164.54    10550.51    354.66 o
  -2   1   3        1.68       24.05      6.36 o
  -1   1   3     9050.81     9500.42    151.07 o
   0   1   3     1240.68     1023.49      7.52 o
   1   1   3    25398.40    24867.32    219.49 o
   2   1   3    15757.84    14757.68     23.90 o
   3   1   3      959.59     1136.29     24.06 o
   4   1   3       36.30       66.84     14.79 o
   5   1   3      875.24      894.26     14.60 o
   6   1   3      384.19      349.92      8.19 o
   7   1   3      955.15     1026.13     24.54 o
   8   1   3      581.82      548.86      4.63 o
   9   1   3      726.10      666.81     10.53 o
 -11   2   3        4.38       12.56      5.17 o
 -10   2   3      271.44      279.95     15.34 o
  -9   2   3      112.41      118.38      4.35 o
  -8   2   3     3296.72     3229.44     40.69 o
  -7   2   3     1266.17     1327.08     12.69 o
  -6   2   3     1083.99     1126.69     24.34 o
  -5   2   3      163.57      185.07      3.91 o
  -4   2   3      218.73      241.86      9.19 o
  -3   2   3    12182.62    12543.53    282.31 o
  -2   2   3    11324.76    10566.79     50.31 o
  -1   2   3     3172.04     3303.53     20.40 o
   0   2   3    10170.42     9974.29    101.83 o
   1   2   3    15623.88    15151.23    122.46 o
   2   2   3     1037.14     1397.30     13.43 o
   3   2   3       13.47       26.56      2.87 o
   4   2   3     2204.16     2126.66     17.36 o
   5   2   3      673.18      706.16     18.72 o
   6   2   3     2369.84     2311.52     24.71 o
   7   2   3       98.03      106.88      3.88 o
   8   2   3      239.37      256.47      4.70 o
   9   2   3       14.08       25.32      3.79 o
 -11   3   3       34.33       26.96      4.93 o
 -10   3   3      530.16      498.65      4.60 o
  -9   3   3        1.92        5.21      4.16 o
  -8   3   3       50.85       95.79      9.18 o
  -7   3   3      937.27      891.19     21.93 o
  -6   3   3     1982.59     1910.68     34.22 o
  -5   3   3     5976.02     5226.55     19.36 o
  -4   3   3    26127.61    23870.85     47.82 o
  -3   3   3     6088.09     5720.95    124.41 o
  -2   3   3       87.87       84.87      7.74 o
  -1   3   3     2154.49     1938.60     36.21 o
   0   3   3     1291.67     1359.72      8.82 o
   1   3   3     4408.51     4378.94     50.49 o
   3   3   3     6980.08     7256.79     97.48 o
   4   3   3      862.13      971.40     47.44 o
   5   3   3      392.49      396.57      9.42 o
   6   3   3       70.64      119.89      4.43 o
   7   3   3       86.52       98.88      7.25 o
   8   3   3     1039.49     1011.21     27.89 o
   9   3   3        2.66       20.44      4.26 o
 -11   4   3        0.14        3.59      3.99 o
 -10   4   3      244.47      231.66      5.28 o
  -9   4   3      644.89      657.47     32.42 o
  -8   4   3      646.99      674.65     15.28 o
  -7   4   3     2398.15     2326.16     14.52 o
  -6   4   3      683.27      595.03     17.36 o
  -5   4   3      534.86      536.24      5.80 o
  -4   4   3      279.29      396.02      6.06 o
  -3   4   3     5666.21     5589.33    136.78 o
  -2   4   3     7779.54     7605.88     49.48 o
  -1   4   3       57.10       68.98     12.28 o
   0   4   3     5789.21     5504.02     65.49 o
   1   4   3     5943.95     6278.21     97.48 o
   2   4   3      135.47      147.87      9.98 o
   3   4   3     5625.43     5799.01    113.92 o
   4   4   3       43.81       90.53     13.61 o
   5   4   3     2640.10     2585.80     41.66 o
   6   4   3     1826.58     1965.10     83.77 o
   7   4   3     1389.82     1426.17     50.18 o
   8   4   3       94.76      100.69      5.27 o
   9   4   3        0.73       -1.12      3.87 o
 -11   5   3      349.18      337.85     23.71 o
 -10   5   3        1.52        8.20      5.56 o
  -9   5   3      416.14      410.37      8.05 o
  -8   5   3      129.28      156.59     10.72 o
  -7   5   3     2532.36     2449.10     35.87 o
  -6   5   3       43.71       55.87      9.11 o
  -5   5   3    14300.94    15006.46     75.80 o
  -4   5   3     4377.21     4542.46    102.50 o
  -2   5   3     4371.43     4908.63     30.00 o
  -1   5   3       77.59      105.60      5.53 o
   0   5   3     6310.54     5736.95     73.97 o
   1   5   3    10057.33     9339.36     92.78 o
   2   5   3     6741.30     7190.77    114.15 o
   3   5   3    10613.54    10263.90    134.94 o
   4   5   3        4.10       24.95      4.99 o
   5   5   3     2720.35     2787.11     58.97 o
   6   5   3      116.60      104.75      4.82 o
   7   5   3      744.70      849.01     29.37 o
   8   5   3       24.30       35.48      5.61 o
   9   5   3      187.77      195.67      6.04 o
 -11   6   3        6.86        9.10      4.90 o
 -10   6   3       20.33       27.56      4.07 o
  -9   6   3      292.32      275.34     11.92 o
  -8   6   3     2304.99     2315.70     40.99 o
  -7   6   3       77.80      117.35      4.99 o
  -6   6   3      804.83      852.48     25.40 o
  -5   6   3     3022.23     3074.42     54.84 o
  -4   6   3    10084.53    10013.92     19.44 o
  -3   6   3     3587.00     3647.74     19.16 o
  -2   6   3     1950.82     1862.07     27.51 o
  -1   6   3     3855.12     3862.93     21.84 o
   0   6   3      866.37      792.02     15.21 o
   1   6   3      945.86     1055.15     12.41 o
   2   6   3     2231.77     2555.92     52.03 o
   3   6   3     7692.82     7205.88    136.58 o
   4   6   3     2460.52     2398.56     55.24 o
   5   6   3      340.41      365.93     10.77 o
   6   6   3     3344.78     3322.05     48.04 o
   7   6   3     1270.45     1155.27     27.69 o
   8   6   3       82.94       97.23      8.30 o
   9   6   3        3.69       13.10      5.67 o
 -11   7   3       27.37       23.74      4.99 o
 -10   7   3      314.21      325.77      7.13 o
  -9   7   3        8.70       11.48      3.77 o
  -8   7   3       35.35       39.22      5.92 o
  -7   7   3      754.43      757.23     35.92 o
  -6   7   3     3227.87     3282.58     60.75 o
  -5   7   3      854.81      826.82     25.22 o
  -4   7   3    16916.46    16188.46    200.15 o
  -3   7   3      369.38      380.57     17.00 o
  -2   7   3     1589.68     1639.84     32.07 o
  -1   7   3      249.45      278.10      7.19 o
   0   7   3     3125.28     3234.71     63.04 o
   1   7   3     3561.15     3723.30    103.94 o
   2   7   3    11741.35    10753.19    280.82 o
   3   7   3     1082.26     1073.74     17.73 o
   4   7   3     3861.17     4088.76     40.14 o
   5   7   3      337.71      392.10      8.50 o
   6   7   3      180.17      215.13     12.89 o
   7   7   3        0.04       11.16      7.22 o
   8   7   3      584.16      615.35      5.49 o
   9   7   3       64.09       50.65      6.88 o
 -10   8   3       31.69       37.66     11.42 o
  -9   8   3      308.57      319.40     10.92 o
  -8   8   3      777.40      759.79     23.82 o
  -7   8   3     2247.64     2264.30     52.52 o
  -6   8   3      637.04      620.45     19.32 o
  -5   8   3      502.14      515.68     13.26 o
  -4   8   3      265.51      260.30      9.60 o
  -3   8   3     5957.35     6032.83    119.01 o
  -1   8   3     7427.89     7469.32     28.20 o
   0   8   3    11207.32    10835.62     53.33 o
   1   8   3     2435.21     2051.16     27.25 o
   2   8   3      129.42      160.74      9.02 o
   3   8   3      876.10     1086.84     24.07 o
   4   8   3     3040.41     3168.93     57.10 o
   5   8   3     1733.52     1652.21     23.24 o
   6   8   3     2170.56     2213.07     35.11 o
   7   8   3      287.84      297.62     11.09 o
   8   8   3       13.80       17.30      6.78 o
   9   8   3       47.55       52.61      4.12 o
 -10   9   3       28.06       38.81      6.54 o
  -9   9   3      401.41      415.21     29.91 o
  -8   9   3      447.12      421.31      8.41 o
  -7   9   3      299.02      313.53     18.19 o
  -6   9   3      191.03      229.76      4.88 o
  -5   9   3     1480.29     1473.09     47.75 o
  -4   9   3     1813.75     1805.26     17.62 o
  -3   9   3     7479.52     8051.72    162.82 o
  -2   9   3      267.04      286.02      9.18 o
  -1   9   3     1654.21     1540.99     19.51 o
   0   9   3       45.86       65.64      5.70 o
   1   9   3     5739.18     5103.84    107.25 o
   2   9   3     3005.03     3053.88     90.80 o
   3   9   3     2982.37     3134.63     63.65 o
   4   9   3       13.34       33.53      5.69 o
   5   9   3      823.97      858.64     17.80 o
   6   9   3      697.02      673.07     13.74 o
   7   9   3     1073.10     1142.59     44.81 o
   8   9   3       59.11       63.33      3.83 o
   9   9   3      736.14      693.87     35.91 o
 -10  10   3      443.25      438.69     19.55 o
  -9  10   3     1059.98     1033.35     39.43 o
  -8  10   3       52.43       70.44      6.37 o
  -7  10   3     2391.98     2471.60     81.52 o
  -6  10   3     1054.52     1038.35     18.30 o
  -5  10   3      787.57      795.36     20.90 o
  -4  10   3      131.16      180.08      7.99 o
  -3  10   3     5300.92     5352.89    137.39 o
  -2  10   3     1741.70     1597.11     16.60 o
  -1  10   3    17689.54    17081.02     39.53 o
   0  10   3     4821.90     4806.88    132.51 o
   1  10   3    19548.62    20112.46    504.26 o
   2  10   3       82.47      128.81      4.39 o
   3  10   3     2913.60     3058.94     64.28 o
   4  10   3        9.04       25.78      3.79 o
   5  10   3     1461.99     1516.64     68.78 o
   6  10   3       39.76       46.70      3.83 o
   7  10   3      392.27      424.17     13.24 o
   8  10   3      228.49      242.00      7.10 o
   9  10   3       69.48       68.20      8.94 o
 -10  11   3      506.73      527.96     24.10 o
  -9  11   3      310.78      322.47     18.93 o
  -8  11   3       59.91       83.74      6.91 o
  -7  11   3      620.73      631.59      6.37 o
  -6  11   3     4368.15     4345.77     61.66 o
  -5  11   3        4.42       18.78      3.39 o
  -4  11   3     2474.60     2262.05     45.67 o
  -3  11   3      586.41      536.37     28.47 o
  -2  11   3      369.39      378.04     10.09 o
  -1  11   3      907.25      896.62      9.04 o
   0  11   3        1.83       19.08      5.08 o
   1  11   3     1436.20     1425.15     43.94 o
   2  11   3     7010.42     7401.87    291.71 o
   3  11   3      215.81      279.08      4.86 o
   4  11   3     2527.40     2666.08     31.64 o
   5  11   3      431.26      417.19      7.69 o
   6  11   3      263.51      285.99      5.27 o
   7  11   3      966.07     1036.01     29.37 o
   8  11   3      726.80      708.97     17.49 o
   9  11   3      101.77      104.99      5.15 o
 -10  12   3      644.34      611.32     36.12 o
  -9  12   3        0.43       -0.95      9.08 o
  -8  12   3     2400.43     2303.56     14.59 o
  -7  12   3      180.19      214.63     15.21 o
  -6  12   3      872.42      826.00     26.98 o
  -5  12   3        2.11       16.11      6.43 o
  -4  12   3      811.36      843.24      6.83 o
  -3  12   3      729.61      736.19     35.80 o
  -2  12   3    23000.38    22888.95     43.95 o
  -1  12   3      469.30      453.64     22.94 o
   0  12   3    21552.58    20971.65    460.41 o
   1  12   3     2173.41     2056.54     41.35 o
   2  12   3      269.65      396.66    100.33 o
   3  12   3       12.73       19.84      6.07 o
   4  12   3      616.56      624.37     22.58 o
   5  12   3      126.63      156.22     13.61 o
   6  12   3     1613.74     1692.88     33.11 o
   7  12   3        4.24        5.48      3.59 o
   8  12   3      398.70      386.27      8.14 o
   9  12   3        1.86       13.68      4.05 o
 -10  13   3      157.86      156.22     15.30 o
  -9  13   3      143.97      129.28      5.76 o
  -8  13   3      250.67      256.49      5.98 o
  -7  13   3     2569.78     2520.16     48.18 o
  -6  13   3     1255.01     1259.81     48.43 o
  -5  13   3     5646.53     6020.31    195.52 o
  -4  13   3     2213.46     2257.03     49.24 o
  -3  13   3     1490.21     1532.08     95.51 o
  -2  13   3      865.47      864.76     32.48 o
  -1  13   3        0.02       -0.83      6.91 o
   0  13   3      564.96      503.99     25.99 o
   1  13   3     2519.05     2402.52     62.35 o
   2  13   3     7746.67     7623.73    197.19 o
   3  13   3     7389.61     7428.95    132.27 o
   4  13   3      338.72      362.84     16.39 o
   5  13   3      755.55      744.29     25.90 o
   6  13   3      398.08      436.31      5.75 o
   7  13   3      125.34      115.10      5.30 o
   8  13   3      385.54      372.70     22.46 o
 -10  14   3       53.12       61.03      5.81 o
  -9  14   3      386.49      363.62     12.99 o
  -8  14   3      101.52      118.30      9.31 o
  -7  14   3     2646.01     2598.45     96.62 o
  -6  14   3        1.86        1.75      4.62 o
  -5  14   3      193.93      197.95      6.25 o
  -4  14   3       11.39        7.53      4.57 o
  -3  14   3     1652.20     1556.44     86.80 o
  -2  14   3     1860.51     1892.25     71.87 o
  -1  14   3    10966.35    10920.00    687.22 o
   0  14   3      411.61      433.25     12.82 o
   1  14   3     2394.02     2430.96     80.34 o
   2  14   3       29.15       68.03     15.25 o
   3  14   3     1855.21     1926.69    121.34 o
   4  14   3      517.55      519.13     11.20 o
   5  14   3     3793.85     3797.83    177.06 o
   6  14   3      333.59      367.09     19.09 o
   7  14   3      615.33      582.47     31.74 o
   8  14   3       16.59       37.37      5.37 o
  -9  15   3        0.37        6.56      4.62 o
  -8  15   3      216.72      245.32     12.99 o
  -7  15   3      209.43      243.99      7.58 o
  -6  15   3     1398.89     1363.50     13.98 o
  -5  15   3     2665.13     2752.32     93.54 o
  -4  15   3     3247.83     3319.11    109.90 o
  -3  15   3     6796.33     6517.40    214.93 o
  -2  15   3     1206.15     1171.33     57.22 o
  -1  15   3      245.09      195.32     11.75 o
   0  15   3     1396.59     1327.95     18.45 o
   1  15   3     4407.21     4427.38    152.73 o
   2  15   3     3684.42     3602.64    155.43 o
   3  15   3     1241.41     1230.15     48.22 o
   4  15   3     1126.61     1191.63     38.79 o
   5  15   3     1229.62     1229.97     48.06 o
   6  15   3      128.60      141.15     11.82 o
   7  15   3      115.95      109.79      8.40 o
   8  15   3      138.36      139.88     17.33 o
  -9  16   3       16.19       20.23      5.33 o
  -8  16   3     1022.77      993.26     27.42 o
  -7  16   3      290.12      329.97     11.32 o
  -6  16   3     1217.25     1286.31     47.58 o
  -5  16   3      201.49      206.44      4.76 o
  -4  16   3      496.15      536.45     21.54 o
  -3  16   3      509.51      487.84     20.32 o
  -2  16   3     3279.76     3350.04    197.51 o
  -1  16   3       86.42       96.39      5.46 o
   0  16   3     2954.98     3049.20    118.89 o
   1  16   3      131.03      136.87      7.70 o
   2  16   3       38.49       71.18      6.61 o
   3  16   3       51.43       64.79      6.03 o
   4  16   3     2864.74     2789.43    128.53 o
   5  16   3      564.93      637.25     22.88 o
   6  16   3     1561.53     1539.03     97.91 o
   7  16   3      158.29      187.96     13.49 o
   8  16   3      112.16       96.90      4.56 o
  -9  17   3       86.59       80.07      4.20 o
  -8  17   3       71.77       94.79     14.27 o
  -7  17   3       11.38       21.21      4.84 o
  -6  17   3     1265.95     1312.61     56.77 o
  -5  17   3      878.19      909.28     54.19 o
  -4  17   3     4664.11     4700.87    288.05 o
  -3  17   3      643.86      618.09     19.29 o
  -2  17   3     2922.45     2903.97    126.19 o
  -1  17   3       24.59       23.41      6.30 o
   0  17   3     3279.13     3057.23     74.84 o
   1  17   3       21.30       33.77      3.14 o
   2  17   3      745.63      800.74     23.76 o
   3  17   3      686.49      680.65     29.20 o
   4  17   3     2114.51     2095.61     25.46 o
   5  17   3        2.91        9.15      4.13 o
   6  17   3      176.10      187.92     14.13 o
   7  17   3      140.78      135.41     13.09 o
   8  17   3      171.07      187.80      8.32 o
  -9  18   3      359.53      370.40      6.45 o
  -8  18   3      653.94      663.00     31.25 o
  -7  18   3      817.18      795.82     12.39 o
  -6  18   3       82.63      106.63      7.25 o
  -5  18   3       38.66       55.85      4.89 o
  -4  18   3      251.55      235.89      7.48 o
  -3  18   3     1115.06     1131.85     90.95 o
  -2  18   3      205.90      176.83      4.96 o
  -1  18   3    13513.68    13104.73   1198.91 o
   0  18   3      292.14      302.65     11.20 o
   1  18   3       15.48       54.77      7.99 o
   2  18   3       16.42       28.82      4.31 o
   3  18   3      103.21      113.06      4.04 o
   4  18   3      938.29      927.14     46.33 o
   5  18   3     1019.21     1040.71     69.05 o
   6  18   3     1116.78     1119.53     79.81 o
   7  18   3      514.51      520.76     38.82 o
   8  18   3       20.28       21.29     10.37 o
  -9  19   3      213.52      188.81      9.51 o
  -8  19   3       67.33       83.59      6.67 o
  -7  19   3       95.23       99.91      5.37 o
  -6  19   3       21.15       30.37      4.63 o
  -5  19   3     1713.12     1721.56     75.54 o
  -4  19   3      329.76      297.73     23.22 o
  -3  19   3     2039.61     2060.86     64.13 o
  -2  19   3     1092.69     1043.57     75.61 o
  -1  19   3       52.67      103.62     62.20 o
   0  19   3      144.50      139.06      7.17 o
   1  19   3     2065.07     2086.08     49.80 o
   2  19   3      425.71      426.61      5.03 o
   3  19   3     1454.28     1430.01     65.94 o
   4  19   3       71.31       91.64     13.45 o
   5  19   3      268.77      266.54      9.30 o
   6  19   3       76.01       87.04      5.42 o
   7  19   3      492.89      501.93     36.96 o
  -8  20   3      275.92      243.35     24.41 o
  -7  20   3      966.60      971.07     58.78 o
  -6  20   3      479.73      456.29     18.87 o
  -5  20   3        8.36        7.29      4.85 o
  -4  20   3      316.93      307.15     17.86 o
  -3  20   3     1563.88     1592.21    128.82 o
  -2  20   3     4292.67     4198.57    359.09 o
  -1  20   3     1972.53     2005.67    178.30 o
   0  20   3     5350.23     5228.44    146.10 o
   1  20   3     3923.49     3832.86    108.05 o
   2  20   3      165.04      193.01      4.24 o
   3  20   3      728.06      725.16     43.77 o
   4  20   3      331.68      356.86     23.91 o
   5  20   3      580.82      613.81     30.34 o
   6  20   3      541.13      496.48     26.65 o
   7  20   3      219.51      209.64      9.81 o
  -8  21   3       83.31       90.25      5.32 o
  -7  21   3       34.36       42.00      5.48 o
  -6  21   3      466.06      443.23     28.32 o
  -5  21   3       11.78       26.01      4.68 o
  -4  21   3     1266.37     1274.60     37.67 o
  -3  21   3      113.56      105.23      5.16 o
  -2  21   3      481.78      429.19      8.85 o
  -1  21   3        2.23        7.74      5.67 o
   0  21   3     1481.67     1405.88     39.37 o
   1  21   3      217.45      185.88      5.41 o
   2  21   3     2871.69     2882.07    109.67 o
   3  21   3      119.78      130.33      5.24 o
   4  21   3      556.15      551.66     32.67 o
   5  21   3        5.88       14.07      4.46 o
   6  21   3      281.10      308.41     26.74 o
   7  21   3       84.21       82.28      5.23 o
  -8  22   3     1487.50     1372.02     94.10 o
  -7  22   3      349.57      300.74     14.28 o
  -6  22   3      166.07      189.74      7.45 o
  -5  22   3        6.91       15.57      4.63 o
  -4  22   3      405.21      437.94     19.37 o
  -3  22   3      236.04      263.15     40.36 o
  -2  22   3     2837.11     2853.36    218.94 o
  -1  22   3     1481.98     1446.80     95.37 o
   0  22   3     3519.55     3429.72    127.52 o
   1  22   3      267.58      264.84     13.16 o
   2  22   3      424.45      415.02     29.04 o
   3  22   3       49.80       53.91      8.93 o
   4  22   3      108.62      143.98     15.00 o
   5  22   3     1246.20     1262.56     93.09 o
   6  22   3      793.00      747.46     26.59 o
  -7  23   3      341.72      307.96     25.67 o
  -6  23   3        0.11        8.92      4.64 o
  -5  23   3      655.70      724.46     56.21 o
  -4  23   3       22.93       26.73      4.78 o
  -3  23   3     2964.68     2862.85    236.49 o
  -2  23   3        5.41        8.32      6.37 o
  -1  23   3       44.22       50.78      4.76 o
   0  23   3      321.81      318.31     16.78 o
   1  23   3     2909.22     2840.28     33.79 o
   2  23   3      385.33      381.33     10.72 o
   3  23   3     1223.59     1189.47     52.27 o
   4  23   3        2.30       17.30      4.36 o
   5  23   3       43.40       45.20      4.86 o
   6  23   3       85.98      104.60     13.53 o
  -7  24   3     1394.28     1312.70     42.05 o
  -6  24   3       65.42       93.70     11.53 o
  -5  24   3       45.93       73.44      6.26 o
  -4  24   3      128.05      134.81     10.19 o
  -3  24   3      880.83      882.41     81.83 o
  -2  24   3       21.74       20.98      4.90 o
  -1  24   3      387.04      381.53      6.23 o
   0  24   3       31.20       39.39      4.73 o
   1  24   3     1183.14     1202.38     28.50 o
   2  24   3       28.45       26.25      4.89 o
   3  24   3        7.92       27.09     15.18 o
   4  24   3      454.27      465.50     14.93 o
   5  24   3     1066.46     1070.32    105.96 o
   6  24   3       43.82       55.88     11.02 o
  -7  25   3        0.31       11.37      8.40 o
  -6  25   3      454.54      467.98     35.45 o
  -5  25   3      195.30      190.24     11.00 o
  -4  25   3     1552.81     1556.17     93.74 o
  -3  25   3     1462.74     1463.79    164.20 o
  -2  25   3     1577.75     1552.34    190.46 o
  -1  25   3       56.81       62.87      8.02 o
   0  25   3     1403.47     1412.46     43.36 o
   1  25   3     1024.71     1004.76     25.59 o
   2  25   3     1212.92     1183.18     23.33 o
   3  25   3       94.99       98.72      5.32 o
   4  25   3      490.56      486.83     16.16 o
   5  25   3      161.81      172.68     20.22 o
  -6  26   3      471.75      507.67     30.72 o
  -5  26   3        0.19        7.60      4.56 o
  -4  26   3      112.44      118.13      8.56 o
  -3  26   3        1.15        4.73      9.95 o
  -2  26   3      526.82      543.21     72.29 o
  -1  26   3       46.40       60.74      6.64 o
   0  26   3      431.45      467.89     32.62 o
   1  26   3        8.34       16.77      4.95 o
   2  26   3        0.18        3.77      7.19 o
   3  26   3       22.50       27.68      6.12 o
   4  26   3      619.85      648.90     35.62 o
   5  26   3        5.36       14.19      5.75 o
  -6  27   3      715.19      617.96     38.67 o
  -5  27   3      372.15      358.74     19.33 o
  -4  27   3     1287.48     1297.18     65.38 o
  -3  27   3      338.51      343.60     41.88 o
  -2  27   3      307.64      289.30     22.25 o
  -1  27   3        0.75        1.40      5.05 o
   0  27   3      149.95      166.23     10.40 o
   1  27   3      623.89      595.02     14.69 o
   2  27   3      509.72      480.18      6.68 o
   3  27   3      714.49      696.04     29.91 o
   4  27   3      899.82      855.97     58.42 o
  -5  28   3       37.96       47.00      8.67 o
  -4  28   3       58.35       63.55      6.05 o
  -3  28   3      577.03      525.66     32.90 o
  -2  28   3       10.99       24.21     10.09 o
  -1  28   3     1898.59     1927.89    112.78 o
   0  28   3        0.10       21.81      5.34 o
   1  28   3       81.44       81.38      4.79 o
   2  28   3      226.91      242.44     11.08 o
   3  28   3       11.73       19.09      5.64 o
   4  28   3      117.11      107.75      5.61 o
  -4  29   3       35.65       39.07     12.66 o
  -3  29   3      200.89      202.88     22.25 o
  -2  29   3       16.74       16.06      6.64 o
  -1  29   3        4.10        2.95      6.26 o
   0  29   3      370.99      362.00     12.48 o
   1  29   3      355.71      332.05     14.06 o
   2  29   3       34.04       34.74      5.64 o
   3  29   3      861.80      819.89     40.73 o
  -3  30   3       35.33       23.93      7.77 o
  -2  30   3     1221.83     1150.73     51.28 o
  -1  30   3      290.69      262.15      7.90 o
   0  30   3     1168.32     1103.10     16.12 o
   1  30   3       98.72       93.53      6.05 o
   2  30   3      240.14      245.30      6.64 o
  -2  31   3       77.30       80.09     10.23 o
  -1  31   3        6.86        9.48      6.63 o
   0  31   3      236.55      211.24      7.18 o
 -10   0   4      740.28      711.93     51.42 o
  -8   0   4     5199.00     5244.35    378.99 o
  -6   0   4     2515.06     2330.36     15.76 o
  -4   0   4     4462.01     4549.87     22.94 o
   0   0   4    12210.04    12150.86     52.66 o
   2   0   4        0.12       51.71     19.07 o
   4   0   4       36.55       55.90      5.81 o
   6   0   4     1843.35     1899.57      9.92 o
   8   0   4      555.34      567.27     12.99 o
 -11   1   4      216.44      211.82     19.21 o
 -10   1   4      568.68      578.78      9.86 o
  -9   1   4       62.83       61.37      8.54 o
  -8   1   4        1.35       23.00      3.70 o
  -7   1   4     1022.78     1007.20     21.60 o
  -6   1   4     1323.84     1388.70     39.45 o
  -5   1   4     1137.24     1103.06     38.01 o
  -4   1   4      730.79      712.83      9.26 o
  -3   1   4      908.39      920.41     34.55 o
  -1   1   4        4.77       27.96      4.70 o
   0   1   4     2660.85     2662.57     33.77 o
   1   1   4    15777.35    16654.97    252.09 o
   2   1   4     9475.46     9310.45    184.60 o
   3   1   4     2543.28     2544.40     60.77 o
   4   1   4     1684.30     1671.32     17.44 o
   5   1   4      580.56      574.24     17.04 o
   6   1   4     3565.88     3745.70     84.74 o
   7   1   4      132.21      149.81      6.34 o
   8   1   4      326.40      328.83      6.50 o
   9   1   4      181.01      170.31     12.73 o
 -11   2   4        3.96        4.05      5.04 o
 -10   2   4      256.96      257.58     16.04 o
  -9   2   4     1881.82     1866.87     79.01 o
  -8   2   4       73.85      121.51     15.54 o
  -7   2   4     3049.75     3018.47     61.72 o
  -6   2   4        9.03       85.43     42.03 o
  -5   2   4      111.98      126.31      4.11 o
  -4   2   4     2458.45     2484.62     30.41 o
  -1   2   4     7853.74     7943.23     27.23 o
   0   2   4    10218.15    10173.90    190.24 o
   1   2   4     6798.77     7373.58    123.21 o
   2   2   4      689.30      854.79     32.21 o
   3   2   4      388.97      411.15      6.97 o
   4   2   4      344.71      314.90      4.91 o
   5   2   4     3464.28     3472.54     51.63 o
   6   2   4      547.99      587.90     11.77 o
   7   2   4      714.79      734.47     24.78 o
   8   2   4       66.51      108.16      5.41 o
   9   2   4       12.82        9.57      4.37 o
 -11   3   4      266.73      237.15     16.10 o
 -10   3   4       48.93       57.52      6.12 o
  -9   3   4       98.53      119.51      9.14 o
  -8   3   4     1222.30     1248.72     15.65 o
  -7   3   4     1190.73     1289.56     18.38 o
  -6   3   4      644.72      719.23     23.44 o
  -5   3   4     6951.72     6798.92     94.40 o
  -4   3   4     2076.94     1905.71     53.49 o
  -3   3   4     8482.17     8303.33     38.42 o
  -2   3   4     8356.33     8518.67     46.72 o
  -1   3   4      606.05      696.41      9.31 o
   0   3   4     8858.92     8441.78     68.10 o
   1   3   4    18091.45    17934.51    176.20 o
   2   3   4     2029.11     2034.19     14.73 o
   3   3   4     3381.61     3274.57     28.42 o
   4   3   4     1781.02     1760.63     24.02 o
   5   3   4      975.82     1065.17     39.90 o
   6   3   4      153.76      193.70      6.86 o
   7   3   4      849.41      839.10     23.27 o
   8   3   4        2.32       10.53      5.34 o
   9   3   4      676.70      672.58     32.52 o
 -11   4   4        7.01       13.33      4.86 o
 -10   4   4        8.59       10.08      4.59 o
  -9   4   4      581.55      556.61      6.88 o
  -8   4   4     3134.06     3096.26     22.83 o
  -7   4   4       50.51       81.15      7.46 o
  -6   4   4      417.34      457.85      7.67 o
  -5   4   4      277.39      259.42      8.70 o
  -4   4   4     1106.45     1020.36     17.32 o
  -3   4   4     6963.35     6837.38     36.49 o
  -2   4   4     4271.87     4411.65     37.87 o
  -1   4   4     1533.96     1454.00     11.98 o
   0   4   4     6951.00     6907.92     35.19 o
   1   4   4     3419.93     3561.67     61.25 o
   2   4   4       52.57      107.15      9.11 o
   3   4   4      645.29      623.43      4.83 o
   4   4   4     3510.82     3282.33     17.20 o
   5   4   4     1621.45     1664.27     23.59 o
   6   4   4     3057.40     3008.86     60.01 o
   7   4   4       78.30       78.90      4.25 o
   8   4   4       59.31       62.30      4.72 o
   9   4   4        2.16        6.86      3.99 o
 -11   5   4       58.55       53.77     10.33 o
 -10   5   4      345.59      358.96      6.28 o
  -9   5   4        8.31       24.08      6.39 o
  -8   5   4     1245.33     1223.56     15.63 o
  -7   5   4      305.76      354.28     46.82 o
  -6   5   4     2720.37     2749.62     61.29 o
  -5   5   4       14.81       19.19      3.49 o
  -3   5   4      482.93      574.16     13.55 o
  -2   5   4       16.67       22.67      8.85 o
  -1   5   4     1455.54     1420.05     64.69 o
   0   5   4     9432.19     9014.86     74.13 o
   1   5   4     3932.15     4266.76     47.56 o
   2   5   4     8798.43     8657.42    168.94 o
   3   5   4      866.48      881.28     17.48 o
   4   5   4     4879.20     4943.32     35.07 o
   5   5   4       24.24       20.88      3.15 o
   6   5   4       87.91      103.75      9.82 o
   7   5   4      108.37      124.41      5.91 o
   8   5   4      408.66      379.49     18.59 o
   9   5   4       11.88       20.40      5.89 o
 -11   6   4       15.77       14.27      5.03 o
 -10   6   4        4.49        9.92      5.35 o
  -9   6   4      401.82      390.60      4.96 o
  -8   6   4     1029.69     1065.73     34.81 o
  -7   6   4     1186.26     1256.15     41.17 o
  -6   6   4       66.76       92.70      4.41 o
  -5   6   4     1267.83     1235.93     24.43 o
  -4   6   4      279.52      300.81      6.77 o
  -3   6   4     7278.03     7475.12     42.02 o
  -2   6   4     1148.65     1257.49     14.93 o
  -1   6   4     5420.76     5747.95     24.88 o
   0   6   4     4178.70     3970.70     50.19 o
   1   6   4       55.62       71.12      4.07 o
   2   6   4     2023.45     2087.42     34.47 o
   3   6   4      266.70      278.86     31.54 o
   4   6   4     4523.55     4471.54     74.35 o
   5   6   4     2055.99     1927.83     37.73 o
   6   6   4      447.61      515.13     14.60 o
   7   6   4     1032.86     1042.05     30.92 o
   8   6   4       38.85       45.30      8.45 o
   9   6   4       10.62       26.68      4.99 o
 -11   7   4      307.92      296.02     21.10 o
 -10   7   4       32.62       35.98      4.66 o
  -9   7   4      447.26      477.27     16.06 o
  -8   7   4       83.13      144.85     17.59 o
  -7   7   4     2473.31     2463.50     41.79 o
  -6   7   4       10.61       20.01      3.69 o
  -5   7   4    16726.05    16878.47    323.33 o
  -4   7   4     1915.08     1739.42     60.71 o
  -3   7   4     1166.89     1210.94     12.90 o
  -2   7   4      508.35      539.88      9.68 o
  -1   7   4       24.42       29.86      6.91 o
   0   7   4     1858.46     1956.99     12.14 o
   1   7   4    10343.53     9629.12     99.27 o
   2   7   4        1.07       17.41      3.71 o
   3   7   4     6518.08     6383.78     47.16 o
   4   7   4      509.89      539.05      6.58 o
   5   7   4      536.66      549.53      7.98 o
   6   7   4       67.46       86.60      3.52 o
   7   7   4      769.70      773.36     16.24 o
   8   7   4       12.12       18.03      3.65 o
   9   7   4      267.94      272.90     13.98 o
 -10   8   4      205.88      223.11      5.90 o
  -9   8   4      751.45      746.16     23.25 o
  -8   8   4      732.27      775.53     26.42 o
  -7   8   4       71.04       93.46      4.67 o
  -6   8   4      296.66      311.07     15.36 o
  -5   8   4      665.64      637.10     22.85 o
  -4   8   4      170.31      146.27      8.28 o
  -3   8   4     1567.93     1568.12     26.54 o
  -2   8   4    12362.72    12311.66     34.28 o
  -1   8   4    12330.50    12353.95     34.55 o
   0   8   4     2879.49     2908.64     60.79 o
   1   8   4        1.26       37.68      6.82 o
   2   8   4       44.62       46.25      2.98 o
   3   8   4     2369.29     2496.98     56.02 o
   4   8   4       10.66       21.52      4.19 o
   5   8   4     2532.11     2503.62     45.29 o
   6   8   4      939.82      927.38     18.71 o
   7   8   4      296.47      280.60      9.21 o
   8   8   4       66.84       83.52      4.19 o
   9   8   4        0.00       17.76      5.01 o
 -10   9   4      331.06      355.16     11.85 o
  -9   9   4      269.42      302.22      8.10 o
  -8   9   4        2.07       18.49      5.22 o
  -7   9   4      466.73      427.36     11.80 o
  -6   9   4     3183.29     3215.88     30.28 o
  -5   9   4     1549.23     1547.68     17.64 o
  -4   9   4     3196.29     3185.19     71.46 o
  -3   9   4      293.95      342.63     12.44 o
  -2   9   4      344.41      404.70      9.95 o
  -1   9   4     1431.66     1535.05     12.72 o
   0   9   4     2132.45     2109.63     31.11 o
   1   9   4      628.03      596.72     10.49 o
   2   9   4     7467.82     7846.97    215.30 o
   3   9   4      922.53      870.31     18.99 o
   4   9   4     2266.84     2435.85     23.31 o
   5   9   4        0.14        5.29      3.79 o
   6   9   4     1478.94     1465.82     71.98 o
   7   9   4       11.43       21.87      4.11 o
   8   9   4      476.37      479.19     12.29 o
   9   9   4        4.29       -1.08      4.58 o
 -10  10   4     1055.63     1023.60     33.70 o
  -9  10   4       30.65       38.49      5.91 o
  -8  10   4     2327.97     2324.44     45.44 o
  -7  10   4     1036.93     1092.22     36.29 o
  -6  10   4      212.37      198.20      8.08 o
  -5  10   4     1445.82     1490.92     35.94 o
  -4  10   4      930.07     1062.78     17.83 o
  -3  10   4      191.68      203.41      7.72 o
  -2  10   4    11765.57    11868.53     32.07 o
  -1  10   4     1521.29     1442.45     12.99 o
   0  10   4    25163.96    25637.97     33.03 o
   1  10   4     1544.38     1526.86     16.38 o
   2  10   4      363.85      369.39      8.64 o
   3  10   4       71.48       66.35      4.31 o
   4  10   4      954.05     1043.65     31.36 o
   5  10   4      735.34      702.51     11.73 o
   6  10   4     1131.58     1195.40     41.62 o
   7  10   4        5.55       16.77      4.27 o
   8  10   4      210.05      210.19      6.62 o
 -10  11   4      169.47      175.82      6.17 o
  -9  11   4        3.62       20.43      9.90 o
  -8  11   4      233.89      272.62     10.02 o
  -7  11   4      100.34      102.71      3.97 o
  -6  11   4      242.24      264.69     11.37 o
  -5  11   4     4808.26     4732.46    156.67 o
  -4  11   4     2027.40     2067.31     78.92 o
  -3  11   4      743.82      702.91     25.43 o
  -2  11   4     2037.87     1923.17     13.27 o
  -1  11   4     1449.34     1284.88     11.33 o
   0  11   4      139.62      145.38      5.06 o
   1  11   4     8100.50     7796.16    143.63 o
   2  11   4      884.28      991.58     10.61 o
   3  11   4     1241.68     1196.50     41.48 o
   4  11   4      516.57      501.44     16.40 o
   5  11   4       51.31       84.94      5.81 o
   6  11   4      384.95      417.22     13.21 o
   7  11   4      451.48      445.69     20.01 o
   8  11   4       91.01       94.63      5.87 o
 -10  12   4       16.37       26.19     10.64 o
  -9  12   4     2463.01     2294.46     50.75 o
  -8  12   4        0.20        6.54      5.30 o
  -7  12   4     1453.52     1487.53     19.62 o
  -6  12   4       37.01       52.44      4.09 o
  -5  12   4        4.58       25.20      4.09 o
  -4  12   4        5.44       19.23      5.45 o
  -3  12   4     5325.72     5260.85     59.02 o
  -2  12   4        0.22       27.64      4.70 o
  -1  12   4    17319.52    17150.96     37.60 o
   0  12   4     1079.62     1030.29     17.73 o
   1  12   4     8760.63     8461.87    142.34 o
   2  12   4        0.86       14.27      3.69 o
   3  12   4     1555.34     1485.07     35.57 o
   4  12   4      555.45      566.91     13.85 o
   5  12   4     2694.38     2881.23     59.05 o
   6  12   4        1.00       25.83      3.81 o
   7  12   4      182.78      165.76      8.57 o
   8  12   4        0.59       11.38      6.81 o
 -10  13   4      168.74      161.61      8.71 o
  -9  13   4       79.60      106.93     10.28 o
  -8  13   4       26.42       43.70     11.47 o
  -7  13   4       23.16       30.16      4.02 o
  -6  13   4     4522.22     4518.86     68.40 o
  -5  13   4     1539.26     1569.09     23.71 o
  -4  13   4     3064.71     3242.83    149.28 o
  -3  13   4     1429.22     1403.04     39.12 o
  -2  13   4      372.17      318.46      6.46 o
  -1  13   4      655.65      681.44      8.11 o
   0  13   4     2938.48     2814.79     83.87 o
   1  13   4     3939.95     3999.68    190.44 o
   2  13   4     1484.62     1553.79     35.78 o
   3  13   4      100.40      133.51      7.56 o
   4  13   4     2458.69     2448.92     55.07 o
   5  13   4      512.12      462.15      6.26 o
   6  13   4      130.78      116.54      9.65 o
   7  13   4      313.62      272.58      8.42 o
   8  13   4      128.35      138.32      7.69 o
 -10  14   4      461.31      413.48     25.36 o
  -9  14   4       94.34       99.73      6.83 o
  -8  14   4      990.08      962.72     31.58 o
  -7  14   4       66.63       69.91      4.73 o
  -6  14   4      401.06      406.43     10.83 o
  -5  14   4       58.99       74.21      6.36 o
  -4  14   4       31.25      110.33     33.03 o
  -3  14   4     2457.67     2425.22     50.96 o
  -2  14   4     4060.58     4021.56     33.59 o
  -1  14   4      889.43      928.45     62.79 o
   0  14   4    10913.90    10722.78    369.74 o
   1  14   4     1608.12     1553.44     45.45 o
   2  14   4     1387.11     1415.79     32.94 o
   3  14   4       79.22      101.63      5.71 o
   4  14   4     2647.74     2638.38     69.67 o
   5  14   4      290.40      326.89      5.63 o
   6  14   4     1863.79     1790.50     90.31 o
   7  14   4       36.86       31.20      4.05 o
   8  14   4       78.39       76.65      4.99 o
  -9  15   4       73.80       79.49      4.76 o
  -8  15   4       11.39       16.79      4.33 o
  -7  15   4      553.30      501.98     17.98 o
  -6  15   4     2157.39     2200.13     59.16 o
  -5  15   4     4707.57     4968.36    190.98 o
  -4  15   4     6321.10     6311.73    422.67 o
  -3  15   4      185.75      238.06      8.43 o
  -2  15   4      187.40      200.62      5.67 o
  -1  15   4        4.97       21.87      5.13 o
   0  15   4     1010.93      893.76     14.45 o
   1  15   4      986.25      959.83     10.37 o
   2  15   4     2153.83     2165.58     97.74 o
   3  15   4     2427.31     2396.82     54.90 o
   4  15   4     2418.52     2385.32     14.32 o
   5  15   4      152.05      179.38      5.32 o
   6  15   4       63.67       94.47      6.69 o
   7  15   4       87.68       72.85      4.75 o
   8  15   4      110.97       89.52      8.46 o
  -9  16   4      551.91      512.09     32.74 o
  -8  16   4       81.93      101.10      5.72 o
  -7  16   4      190.38      221.60      7.99 o
  -6  16   4      234.62      250.78     16.86 o
  -5  16   4       87.60       93.46     11.54 o
  -4  16   4      901.60      856.85     42.85 o
  -3  16   4     1509.56     1571.95     97.44 o
  -2  16   4       49.81       76.15     11.33 o
  -1  16   4     6967.04     6862.82    189.02 o
   0  16   4        3.60       12.49      4.68 o
   1  16   4        6.43       47.10      9.42 o
   2  16   4     1962.84     2037.58     69.71 o
   3  16   4     1946.18     1807.03     66.39 o
   4  16   4       48.23       49.00      3.79 o
   5  16   4     1609.33     1570.47     69.12 o
   6  16   4       87.02       94.79      4.10 o
   7  16   4      703.31      677.17     62.72 o
   8  16   4       27.48       31.79     10.23 o
  -9  17   4       63.32       68.05      5.06 o
  -8  17   4      130.55      140.09      8.81 o
  -7  17   4      930.26      933.89     39.44 o
  -6  17   4      449.23      463.06     16.35 o
  -5  17   4     7745.95     7764.95    221.95 o
  -4  17   4       89.78      126.00      7.00 o
  -3  17   4      739.35      686.60      7.31 o
  -2  17   4       47.00       57.73      6.03 o
  -1  17   4      259.74      252.62     10.81 o
   0  17   4     1768.14     1699.34     51.45 o
   1  17   4     3232.23     3316.63     52.44 o
   2  17   4       41.57       45.14      4.87 o
   3  17   4     3402.66     3467.56    112.93 o
   4  17   4       78.98       73.38     13.26 o
   5  17   4      190.56      195.05      8.25 o
   6  17   4        0.25        5.19      3.84 o
   7  17   4       74.57       96.31      5.12 o
  -9  18   4       61.48       60.23      5.61 o
  -8  18   4      846.65      851.66     33.50 o
  -7  18   4      167.82      173.40      5.52 o
  -6  18   4       82.12       85.02      5.37 o
  -5  18   4       72.55       75.45      6.97 o
  -4  18   4     1735.98     1578.97     42.57 o
  -3  18   4     1710.01     1613.23     38.98 o
  -2  18   4     4032.25     4068.32    262.61 o
  -1  18   4      343.27      350.53      6.35 o
   0  18   4     2294.99     2247.81     62.07 o
   1  18   4      705.81      666.28     17.26 o
   2  18   4       40.96       67.56      7.72 o
   3  18   4       99.26      119.07      6.92 o
   4  18   4     1443.79     1411.47     62.68 o
   5  18   4      776.82      732.66     47.20 o
   6  18   4      384.22      381.41      5.57 o
   7  18   4      139.71      167.40      5.51 o
  -9  19   4        3.78       10.93      5.00 o
  -8  19   4       15.74       23.53      5.58 o
  -7  19   4      135.65      168.46     13.19 o
  -6  19   4      295.97      347.33     18.67 o
  -5  19   4       31.33       36.19      5.02 o
  -4  19   4     3458.15     3386.21    157.02 o
  -3  19   4       56.14       46.88      7.74 o
  -2  19   4      458.80      456.17     17.14 o
  -1  19   4     2378.43     2449.15    166.65 o
   0  19   4     1509.35     1414.38     58.15 o
   1  19   4      814.96      768.43     20.25 o
   2  19   4     3746.10     3767.15     48.97 o
   3  19   4        5.54       20.97      4.57 o
   4  19   4      529.09      492.22     24.13 o
   5  19   4       21.00       36.19      8.27 o
   6  19   4       42.47       64.35      6.11 o
   7  19   4        5.50       19.96      4.84 o
  -8  20   4      921.97      911.56     64.93 o
  -7  20   4      781.07      779.27     48.54 o
  -6  20   4      311.41      343.50     14.42 o
  -5  20   4      203.09      231.73      5.67 o
  -4  20   4     1644.30     1683.24    117.90 o
  -3  20   4     2128.41     2098.44    120.11 o
  -2  20   4      925.55     1000.30     81.41 o
  -1  20   4     1720.00     1769.58     72.75 o
   0  20   4     3329.17     3299.13    115.03 o
   1  20   4     1559.07     1506.74     28.04 o
   2  20   4        7.07       15.82      4.78 o
   3  20   4      404.41      392.49     23.86 o
   4  20   4      267.06      300.88      5.04 o
   5  20   4      345.46      362.15     22.68 o
   6  20   4      659.92      656.01     53.29 o
   7  20   4      194.98      170.84      8.57 o
  -8  21   4        1.10        1.79      4.86 o
  -7  21   4        7.35       29.49      5.97 o
  -6  21   4      126.63      131.42      8.12 o
  -5  21   4      493.54      510.26     22.27 o
  -4  21   4      134.74      128.37      8.85 o
  -3  21   4     1452.87     1416.73     82.10 o
  -2  21   4       14.72       32.95      7.19 o
  -1  21   4        4.57        9.63      5.29 o
   0  21   4      236.80      245.42      8.03 o
   1  21   4     3813.81     3702.87     48.22 o
   2  21   4       13.09       35.06      6.33 o
   3  21   4     1114.80     1096.32     55.33 o
   4  21   4        0.69        7.30      4.12 o
   5  21   4       28.64       35.57     12.23 o
   6  21   4       28.80       45.32      7.88 o
  -8  22   4      117.64      108.08      6.16 o
  -7  22   4     1375.80     1359.32     63.48 o
  -6  22   4       72.90       82.20      6.82 o
  -5  22   4       58.50       72.86      4.91 o
  -4  22   4       16.74       13.85      7.60 o
  -3  22   4     1914.55     2055.74    149.83 o
  -2  22   4     1796.88     1756.14     84.87 o
  -1  22   4     4274.85     4203.81    175.46 o
   0  22   4       25.34       53.08     10.75 o
   1  22   4      754.49      780.60      7.44 o
   2  22   4       35.66       42.85      3.89 o
   3  22   4        1.16       25.13     12.31 o
   4  22   4      322.22      316.08     14.44 o
   5  22   4      812.52      767.46     50.02 o
   6  22   4      297.90      313.93     11.97 o
  -7  23   4        3.25       24.69      6.86 o
  -6  23   4     1084.05     1136.00     53.08 o
  -5  23   4        5.13       26.51      7.16 o
  -4  23   4      892.48      921.44     73.53 o
  -3  23   4       35.92       34.38      5.44 o
  -2  23   4      502.17      465.76     23.22 o
  -1  23   4      167.61      172.71      8.94 o
   0  23   4      461.09      483.15     30.28 o
   1  23   4      491.41      459.02     16.32 o
   2  23   4     2945.71     2851.66     82.21 o
   3  23   4       10.72       23.15      6.43 o
   4  23   4      346.62      340.57      6.05 o
   5  23   4       21.43       18.10      4.26 o
   6  23   4       43.72       46.65      7.77 o
  -7  24   4       44.52       49.88      5.13 o
  -6  24   4      514.67      513.30     28.21 o
  -5  24   4       48.47       43.63      5.67 o
  -4  24   4      502.60      495.35     41.88 o
  -3  24   4       45.88       64.79     12.44 o
  -2  24   4     1976.58     2031.66    129.37 o
  -1  24   4       49.60       52.35      4.44 o
   0  24   4     1136.44     1150.81     46.26 o
   1  24   4       73.11       77.59      5.44 o
   2  24   4       50.35       63.85      5.26 o
   3  24   4      332.21      341.18      6.05 o
   4  24   4      390.61      413.32     17.47 o
   5  24   4       55.85       59.19      4.45 o
  -6  25   4      537.43      512.20     21.23 o
  -5  25   4     1188.39     1166.40     47.47 o
  -4  25   4      221.10      225.12     36.63 o
  -3  25   4      944.71      972.10     89.98 o
  -2  25   4        0.11        6.79      5.65 o
  -1  25   4        0.21        7.09      4.31 o
   0  25   4       88.40      100.20      4.91 o
   1  25   4     1266.23     1204.88     27.67 o
   2  25   4      554.95      534.45     27.80 o
   3  25   4     1045.45      992.41     37.83 o
   4  25   4      255.17      264.06      8.85 o
   5  25   4        3.33       11.71      4.45 o
  -6  26   4        5.95        7.06      5.37 o
  -5  26   4        6.52       13.06      5.86 o
  -4  26   4      162.40      134.28      8.15 o
  -3  26   4      620.92      657.77     56.95 o
  -2  26   4        9.80       19.60      4.90 o
  -1  26   4      842.34      806.50     35.35 o
   0  26   4       82.63       88.94      5.57 o
   1  26   4       23.91       27.92      5.51 o
   2  26   4      381.31      418.29      8.27 o
   3  26   4      255.87      256.45      8.55 o
   4  26   4      228.26      207.03     12.65 o
  -5  27   4     1410.69     1355.61     56.30 o
  -4  27   4      228.52      216.54     27.78 o
  -3  27   4      618.79      601.33     61.09 o
  -2  27   4      173.14      201.84     14.80 o
  -1  27   4       13.90        7.76      4.91 o
   0  27   4      449.95      444.72     13.80 o
   1  27   4      597.48      593.18      9.98 o
   2  27   4      533.96      455.96     14.49 o
   3  27   4      684.55      676.13      7.57 o
   4  27   4       13.77       19.63      4.24 o
  -5  28   4       83.83       95.29      8.06 o
  -4  28   4      543.05      587.65     34.09 o
  -3  28   4        7.45       24.29      7.31 o
  -2  28   4     1103.61     1079.78     68.94 o
  -1  28   4        0.81        5.71      5.27 o
   0  28   4      368.14      393.46     28.82 o
   1  28   4       62.59       67.46      5.34 o
   2  28   4       18.88       34.73      8.25 o
   3  28   4       52.23       58.02      5.13 o
  -4  29   4     1298.37     1285.64     87.23 o
  -3  29   4        4.15        7.12      5.97 o
  -2  29   4       40.46       44.72      6.05 o
  -1  29   4       69.93       80.16      6.67 o
   0  29   4      449.40      443.17     27.44 o
   1  29   4       78.77       67.07      5.79 o
   2  29   4      666.44      625.03      9.45 o
  -3  30   4     1302.37     1352.89    143.48 o
  -2  30   4        5.47       19.87      6.51 o
  -1  30   4     1027.36      973.78     57.31 o
   0  30   4      436.35      452.87     28.62 o
   1  30   4      294.03      299.68      7.25 o
 -11   0   5      175.83      137.67      8.02 o
  -9   0   5     3390.66     3529.27     18.80 o
  -7   0   5     4111.81     3948.90     19.35 o
  -5   0   5     1044.80     1105.19     11.33 o
   1   0   5     2182.01     2319.10     62.47 o
   3   0   5      326.72      373.66     15.76 o
   5   0   5     4118.15     4393.93     16.45 o
   7   0   5      322.40      312.15      6.11 o
   9   0   5        8.80       19.79      5.93 o
 -11   1   5      196.91      199.84      8.43 o
 -10   1   5      306.39      282.39      5.76 o
  -9   1   5        9.75       28.88      6.35 o
  -8   1   5      756.48      730.35     53.08 o
  -7   1   5      307.52      303.51      9.54 o
  -6   1   5     1524.25     1337.99      8.41 o
  -5   1   5     1992.98     1862.40     68.00 o
  -4   1   5      356.76      365.72     14.10 o
  -3   1   5      366.81      337.25      9.68 o
  -2   1   5      614.92      676.79     16.86 o
  -1   1   5     2910.84     3256.77     16.45 o
   0   1   5     4045.53     3737.81     58.82 o
   1   1   5     5797.57     5779.73     86.82 o
   2   1   5     6399.50     6436.37     43.45 o
   3   1   5     1970.27     2039.07     45.23 o
   4   1   5      299.61      305.67      7.18 o
   5   1   5      454.78      511.82     19.43 o
   6   1   5      153.71      182.74      8.06 o
   7   1   5      353.28      378.70      4.75 o
   8   1   5      235.41      266.50      6.98 o
   9   1   5      516.48      459.34     31.25 o
 -11   2   5        9.88       25.56      5.68 o
 -10   2   5      674.96      586.55     19.21 o
  -9   2   5      451.26      485.92      7.33 o
  -8   2   5     1688.75     1656.35     42.85 o
  -7   2   5      351.14      352.76      6.65 o
  -6   2   5     2226.04     2238.30     33.73 o
  -5   2   5      188.54      150.03      8.71 o
  -4   2   5     6022.94     5683.28     97.58 o
  -3   2   5      334.84      299.38      9.12 o
  -2   2   5    18873.11    18990.59    269.94 o
  -1   2   5     1841.15     1770.48     40.08 o
   0   2   5     6940.68     6841.43    131.23 o
   1   2   5     4567.59     4433.06     98.39 o
   2   2   5      113.45      171.27      8.62 o
   3   2   5       92.43       93.07      3.53 o
   4   2   5     4079.65     3960.21     46.92 o
   5   2   5       65.43       91.54      8.70 o
   6   2   5     1376.54     1391.91     25.18 o
   7   2   5        9.94       25.71      8.98 o
   8   2   5      247.43      247.00     15.40 o
   9   2   5       16.04       38.98      9.95 o
 -11   3   5      135.40      149.59      7.42 o
 -10   3   5      287.66      319.25      9.68 o
  -9   3   5        0.01        7.09      4.21 o
  -8   3   5      376.36      373.00      9.01 o
  -7   3   5     3455.03     3366.47     84.31 o
  -6   3   5     4443.43     4308.21     13.84 o
  -5   3   5      468.93      489.78      7.03 o
  -4   3   5     1450.14     1249.56     63.86 o
  -3   3   5        8.52       18.80      8.29 o
  -2   3   5       44.99       60.26      6.49 o
  -1   3   5     1657.85     1609.26     22.11 o
   0   3   5     4653.26     4147.75     90.41 o
   1   3   5     2429.74     2394.23      8.93 o
   2   3   5     5909.57     5924.01     20.15 o
   3   3   5     2358.34     2582.38     28.10 o
   4   3   5     2412.70     2429.93     40.10 o
   5   3   5      238.87      235.49      6.05 o
   6   3   5      654.77      705.45     19.51 o
   7   3   5        0.95        6.41      7.06 o
   8   3   5      621.58      587.26     22.70 o
   9   3   5        1.05       12.16      9.95 o
 -11   4   5       42.26       46.21      5.88 o
 -10   4   5       90.72      106.79      5.23 o
  -9   4   5      257.74      261.77      8.93 o
  -8   4   5      231.61      247.04      8.17 o
  -7   4   5     1026.49      942.87     19.60 o
  -6   4   5      784.58      712.39      7.17 o
  -5   4   5     1499.61     1543.75     33.31 o
  -4   4   5      224.14      244.28      5.51 o
  -3   4   5    11259.76    11004.94     46.72 o
  -2   4   5     5192.50     5748.45     21.43 o
  -1   4   5     9371.94     9172.49    121.36 o
   0   4   5       27.64       35.29      5.63 o
   1   4   5     3625.87     2984.10     33.60 o
   2   4   5       26.11       38.47      3.67 o
   3   4   5      172.35      229.51      9.64 o
   4   4   5      592.07      633.45     20.39 o
   5   4   5     4132.07     4170.67     61.85 o
   6   4   5      131.20      152.11      5.83 o
   7   4   5      873.24      856.22     23.12 o
   8   4   5       45.64       51.44      8.07 o
 -11   5   5      206.07      191.82      7.72 o
 -10   5   5        7.50       18.46      5.16 o
  -9   5   5       56.61       83.81      7.77 o
  -8   5   5      409.43      404.75      5.24 o
  -7   5   5     5000.72     5170.47     12.94 o
  -6   5   5       30.36       48.56     11.58 o
  -5   5   5    13261.80    13138.30    316.38 o
  -4   5   5      132.69      146.30      7.05 o
  -3   5   5     1575.85     1700.08     21.01 o
  -2   5   5       68.41      117.08      5.09 o
  -1   5   5       28.76       55.76      4.65 o
   0   5   5      517.58      729.94     11.29 o
   1   5   5    10215.93     9761.79    101.11 o
   2   5   5     1288.96     1332.95     32.12 o
   3   5   5    12061.24    12087.84    229.14 o
   4   5   5        0.12       13.32      3.03 o
   5   5   5      250.48      285.44     18.00 o
   6   5   5       26.00       46.72      4.79 o
   7   5   5       45.44       51.83      7.26 o
   8   5   5       32.04       40.53      4.51 o
 -11   6   5       30.77       31.42      8.84 o
 -10   6   5       62.74       46.76      4.62 o
  -9   6   5      553.04      586.14      9.69 o
  -8   6   5      908.29      908.64     16.62 o
  -7   6   5       16.05       54.26     19.31 o
  -6   6   5     3819.24     3804.46     26.29 o
  -5   6   5      178.48      209.20      7.46 o
  -4   6   5     6024.01     5582.08     32.34 o
  -3   6   5     1013.25      884.87     16.86 o
  -2   6   5     4060.48     3955.05     79.15 o
  -1   6   5     6153.46     6428.21    149.55 o
   0   6   5     3821.31     3775.83     49.08 o
   1   6   5     3631.33     3648.70     57.26 o
   2   6   5      289.40      264.73     10.61 o
   3   6   5      840.27      856.14     20.27 o
   4   6   5     1512.24     1603.63     38.06 o
   5   6   5     1792.41     1765.09     19.75 o
   6   6   5      811.24      782.82     22.26 o
   7   6   5      281.13      273.07      7.58 o
   8   6   5       26.02       36.50     10.25 o
 -10   7   5        0.73       23.03      5.95 o
  -9   7   5       73.50       76.66      5.16 o
  -8   7   5      207.86      225.09      9.99 o
  -7   7   5      321.93      346.80      5.52 o
  -6   7   5     8153.04     7910.47    198.67 o
  -5   7   5     1056.03     1006.66     18.21 o
  -4   7   5     9366.74     9211.70     41.19 o
  -3   7   5      722.15      789.23     17.69 o
  -2   7   5      408.49      450.87      9.12 o
  -1   7   5       25.19       60.82      7.74 o
   0   7   5    19221.64    19025.87    204.98 o
   1   7   5       79.41      119.46      9.10 o
   2   7   5     2202.57     2369.33     19.99 o
   3   7   5      516.65      489.99      4.79 o
   4   7   5     2383.71     2438.46     50.51 o
   5   7   5       20.94       35.16      4.12 o
   6   7   5       83.38       93.19      4.52 o
   7   7   5      223.13      258.44      9.54 o
   8   7   5      749.54      726.91     36.43 o
 -10   8   5      794.09      674.20     16.02 o
  -9   8   5      535.02      537.46     24.48 o
  -8   8   5     1292.31     1315.45     55.21 o
  -7   8   5     1697.30     1637.93     26.90 o
  -6   8   5      499.00      518.87     15.38 o
  -5   8   5       17.60       27.40      4.83 o
  -4   8   5     2303.00     2439.28     22.94 o
  -3   8   5     4057.19     3925.68     40.91 o
  -2   8   5      581.46      725.09      9.12 o
  -1   8   5     7427.77     7132.62     24.88 o
   0   8   5     5911.72     5835.06     70.34 o
   1   8   5     1472.15     1338.77     27.49 o
   2   8   5        7.77       16.22      3.87 o
   3   8   5      164.15      192.46      6.09 o
   4   8   5     6460.12     6822.28    214.23 o
   5   8   5      374.52      374.38     10.37 o
   6   8   5      235.52      245.70      9.30 o
   7   8   5       78.58       85.44      4.09 o
   8   8   5       19.77       18.55      3.71 o
 -10   9   5       27.36       23.17      5.69 o
  -9   9   5        2.22       27.98      6.44 o
  -8   9   5       11.42       26.62      4.73 o
  -7   9   5      323.31      327.85      6.32 o
  -6   9   5       57.73       62.34      8.24 o
  -5   9   5     5139.53     4852.97     60.24 o
  -4   9   5     5931.59     6086.03     36.49 o
  -3   9   5      426.46      453.63     19.90 o
  -2   9   5      543.11      501.73      9.12 o
  -1   9   5     5993.50     5543.11     22.11 o
   0   9   5     1691.10     1572.05     29.37 o
   1   9   5     6530.72     6285.62    102.27 o
   2   9   5        0.12       12.44      3.47 o
   3   9   5     2112.73     2046.12     58.77 o
   4   9   5      195.50      235.12     11.53 o
   5   9   5      166.24      208.31      7.02 o
   6   9   5       55.84       62.02      4.11 o
   7   9   5      495.72      490.94      8.18 o
   8   9   5       18.71       20.69      5.87 o
 -10  10   5      471.80      401.28     18.66 o
  -9  10   5     2929.64     2873.88    112.28 o
  -8  10   5        9.66       28.63      6.28 o
  -7  10   5      374.37      356.03      6.85 o
  -6  10   5      567.87      533.83     12.97 o
  -5  10   5     1011.87     1061.80     20.13 o
  -4  10   5      203.93      239.12     10.23 o
  -3  10   5     3469.42     3426.46    152.45 o
  -2  10   5     3352.72     3426.15     17.69 o
  -1  10   5    13265.07    12610.48     31.79 o
   0  10   5      569.19      561.07     16.40 o
   1  10   5     2066.08     2043.47     18.19 o
   2  10   5       89.38       74.82      4.50 o
   3  10   5      639.89      613.29     11.65 o
   4  10   5       35.42       62.29     12.49 o
   5  10   5     2646.16     2799.18     76.25 o
   6  10   5      580.74      614.51      8.34 o
   7  10   5      195.69      241.70     21.11 o
   8  10   5       12.29       12.80      4.27 o
 -10  11   5      337.40      325.20     31.18 o
  -9  11   5      415.96      403.76     24.54 o
  -8  11   5        0.97       13.72      4.22 o
  -7  11   5       69.89      105.07      4.67 o
  -6  11   5     3441.28     3337.64     77.55 o
  -5  11   5     1363.18     1362.10     47.09 o
  -4  11   5      890.34      867.88     15.62 o
  -3  11   5       88.92       95.92      5.53 o
  -2  11   5        4.57        4.42      5.25 o
  -1  11   5      375.23      381.76      9.40 o
   0  11   5     5204.53     5306.29    182.07 o
   1  11   5      982.16     1048.92     23.16 o
   2  11   5     4891.48     5018.21    158.98 o
   3  11   5      829.04      880.73     20.87 o
   4  11   5       19.66       73.96     15.61 o
   5  11   5      107.82      169.84     12.73 o
   6  11   5      484.45      496.98      8.00 o
   7  11   5      152.65      150.45      4.36 o
   8  11   5      272.15      262.98     18.99 o
 -10  12   5     1075.26      999.05     24.63 o
  -9  12   5       62.15       81.64      9.66 o
  -8  12   5     1091.07     1115.47     28.94 o
  -7  12   5       19.53       30.02      4.41 o
  -6  12   5      273.70      260.86     12.14 o
  -5  12   5        1.06       22.58      5.26 o
  -4  12   5     1818.90     1814.34     84.04 o
  -3  12   5        9.50       26.26      4.70 o
  -2  12   5     9695.37     9552.27     26.81 o
  -1  12   5      143.20      147.62      7.74 o
   0  12   5     8118.17     7795.48    109.40 o
   1  12   5      180.11      225.50      5.12 o
   2  12   5      195.72      210.86     11.04 o
   3  12   5      807.73      797.57     15.63 o
   4  12   5     1838.00     1821.06     33.56 o
   5  12   5       80.48       95.36      5.95 o
   6  12   5     1176.01     1204.69     16.88 o
   7  12   5       26.31       21.65      3.67 o
   8  12   5       44.45       50.33      4.17 o
 -10  13   5      461.89      458.91     18.84 o
  -9  13   5       41.70       54.24      4.83 o
  -8  13   5        3.96       19.67      5.33 o
  -7  13   5      546.01      560.89     17.01 o
  -6  13   5      908.28      919.57     16.13 o
  -5  13   5     6889.49     6687.84    187.33 o
  -4  13   5      362.31      407.17     10.23 o
  -3  13   5     1480.77     1573.48     12.72 o
  -2  13   5       11.60       27.37      7.46 o
  -1  13   5      298.33      288.88      6.91 o
   0  13   5     1096.97     1087.92     46.72 o
   1  13   5     3180.64     3096.34     22.55 o
   2  13   5     2084.81     2009.59     17.05 o
   3  13   5      744.74      762.10     12.49 o
   4  13   5      812.36      787.17     14.84 o
   5  13   5      145.60      200.32      8.50 o
   6  13   5      488.81      522.90     10.53 o
   7  13   5      124.36      142.24      6.87 o
   8  13   5      216.29      181.44     12.92 o
 -10  14   5       35.97       32.28      9.30 o
  -9  14   5      974.52      999.00     37.54 o
  -8  14   5        7.98       13.66      4.91 o
  -7  14   5      283.90      300.51     12.57 o
  -6  14   5      468.60      469.52     16.06 o
  -5  14   5      344.55      365.06     14.31 o
  -4  14   5       22.04       99.90     45.61 o
  -3  14   5     2001.19     2108.66     14.10 o
  -2  14   5     2802.51     2869.41     15.76 o
  -1  14   5     5345.16     5614.15     21.29 o
   0  14   5     1104.66     1097.86     44.14 o
   1  14   5       33.18       88.63     20.24 o
   2  14   5      229.17      221.36     15.91 o
   3  14   5      886.56      961.92     41.29 o
   4  14   5       65.93       88.07      4.26 o
   5  14   5     3275.01     3292.74     64.68 o
   6  14   5        6.98       24.01      4.15 o
   7  14   5      166.06      145.32     10.48 o
  -9  15   5       22.75       33.82      9.28 o
  -8  15   5        8.03       17.33      4.78 o
  -7  15   5      853.08      887.27     45.11 o
  -6  15   5      700.31      766.52     36.63 o
  -5  15   5     5812.23     5736.39    177.50 o
  -4  15   5     5127.21     5249.23     96.89 o
  -3  15   5     1549.55     1661.38     12.99 o
  -2  15   5       81.44       82.38      7.19 o
  -1  15   5      120.67      136.01      6.08 o
   0  15   5      138.38      134.76      4.86 o
   1  15   5     3933.27     4014.69     95.98 o
   2  15   5     1043.50     1097.93     24.81 o
   3  15   5     2529.45     2508.44     53.38 o
   4  15   5      213.56      225.44      4.72 o
   5  15   5        5.16       25.85      6.74 o
   6  15   5       69.83       86.52     13.62 o
   7  15   5       36.08       37.20      6.28 o
  -9  16   5       19.39       30.43      7.49 o
  -8  16   5      666.76      732.63     41.03 o
  -7  16   5      162.12      152.13      9.66 o
  -6  16   5       17.36       23.71      4.94 o
  -5  16   5       28.49       32.55      6.66 o
  -4  16   5     2339.63     2307.67     36.29 o
  -3  16   5      103.01      142.92      7.46 o
  -2  16   5     1148.43     1229.59     10.23 o
  -1  16   5     1006.75      996.28     11.06 o
   0  16   5     1726.51     1648.28     41.74 o
   1  16   5     1774.50     1762.97     86.10 o
   2  16   5      699.32      671.83     35.07 o
   3  16   5       12.51       45.96     15.52 o
   4  16   5     2539.83     2547.92     45.67 o
   5  16   5      237.11      256.36     10.12 o
   6  16   5      576.38      545.69     15.64 o
   7  16   5        2.23        6.80      4.83 o
  -9  17   5       45.87       42.97      4.55 o
  -8  17   5      241.64      264.20     10.86 o
  -7  17   5       14.23        8.17      6.10 o
  -6  17   5     3034.61     3002.27    117.26 o
  -5  17   5      112.69      132.27      5.78 o
  -4  17   5     5160.45     5409.40    194.06 o
  -3  17   5       52.54       44.51      5.53 o
  -2  17   5      750.80      808.85      8.85 o
  -1  17   5     1068.05     1020.05      9.68 o
   0  17   5     7060.12     6929.50    378.25 o
   1  17   5       72.73       67.75      3.61 o
   2  17   5     1395.68     1454.26     30.87 o
   3  17   5      105.94      127.74      4.42 o
   4  17   5     1187.45     1162.92     24.55 o
   5  17   5        0.97       11.29      6.33 o
   6  17   5       12.22       17.52      3.77 o
   7  17   5      188.18      202.95     20.34 o
  -9  18   5      459.83      445.35     22.22 o
  -8  18   5      130.23      144.67      9.34 o
  -7  18   5      516.41      512.48     22.03 o
  -6  18   5      181.03      196.05     15.23 o
  -5  18   5      167.21      180.81      9.06 o
  -4  18   5      848.53      905.26     53.35 o
  -3  18   5     2191.30     2228.63     13.27 o
  -2  18   5       71.92       93.44      5.81 o
  -1  18   5     5336.25     5667.78     21.29 o
   0  18   5       14.54       20.77      5.66 o
   1  18   5       73.47       90.07      6.49 o
   2  18   5      129.31      128.95      8.05 o
   3  18   5      353.76      349.54     22.90 o
   4  18   5     1077.38     1150.15     44.02 o
   5  18   5      576.55      547.53     18.98 o
   6  18   5       77.90       86.99      4.83 o
   7  18   5       65.31       50.86      7.46 o
  -8  19   5      122.39      150.48      5.89 o
  -7  19   5      738.84      743.73     21.73 o
  -6  19   5       37.90       33.73      4.88 o
  -5  19   5     1632.36     1619.56     37.75 o
  -4  19   5        3.08        9.53      6.63 o
  -3  19   5      403.15      420.74      7.74 o
  -2  19   5      803.92      807.19      8.85 o
  -1  19   5      190.31      213.41      8.57 o
   0  19   5       97.03       97.08     10.83 o
   1  19   5     4110.81     3920.87     55.21 o
   2  19   5      102.60      105.46     10.13 o
   3  19   5     2187.93     2234.27     88.38 o
   4  19   5      206.78      220.56      8.53 o
   5  19   5       30.61       57.43      4.26 o
   6  19   5        0.79       14.00      4.70 o
  -8  20   5      317.02      324.52     16.94 o
  -7  20   5      267.18      267.49      9.23 o
  -6  20   5       32.53       40.33      7.09 o
  -5  20   5      110.51      115.94     11.63 o
  -4  20   5      382.04      425.76     40.36 o
  -3  20   5     2701.08     2948.20     16.59 o
  -2  20   5     3103.45     3151.38     15.48 o
  -1  20   5     1847.40     1875.48     79.85 o
   0  20   5      535.74      538.77     25.02 o
   1  20   5        0.07       10.19      4.83 o
   2  20   5       10.77       20.69      3.61 o
   3  20   5        1.32       36.23      7.89 o
   4  20   5       29.99       28.25      3.56 o
   5  20   5      497.99      531.59     18.57 o
   6  20   5      460.67      422.68     48.41 o
  -8  21   5       34.71       46.28      5.13 o
  -7  21   5       25.76       36.04      4.70 o
  -6  21   5      979.47      978.76     39.53 o
  -5  21   5        0.12       16.54      5.07 o
  -4  21   5      219.30      204.98      6.21 o
  -3  21   5      621.11      617.84     10.50 o
  -2  21   5      133.63      142.92      6.63 o
  -1  21   5      789.08      785.22     27.20 o
   0  21   5     1172.28     1205.19     49.37 o
   1  21   5       95.69       96.45      5.33 o
   2  21   5     2973.15     2934.49    119.91 o
   3  21   5      178.57      176.97      8.42 o
   4  21   5      259.97      289.89     21.22 o
   5  21   5      173.97      199.48     11.30 o
   6  21   5      281.68      270.83     15.00 o
  -8  22   5      463.24      384.80     13.27 o
  -7  22   5       72.92       74.79      4.96 o
  -6  22   5      481.22      501.93     12.99 o
  -5  22   5      154.18      156.48      9.39 o
  -4  22   5      834.18      851.52     34.55 o
  -3  22   5      214.63      271.76     33.86 o
  -2  22   5     4852.75     4983.05     19.35 o
  -1  22   5        2.67       11.37      6.06 o
   0  22   5     1335.33     1256.44     43.65 o
   1  22   5      489.85      462.39      6.28 o
   2  22   5        0.22       22.47      6.01 o
   3  22   5      323.83      328.07     33.22 o
   4  22   5      299.30      313.47     33.95 o
   5  22   5      324.03      293.32     21.83 o
  -7  23   5      457.68      435.47     11.36 o
  -6  23   5       60.55       66.92      6.59 o
  -5  23   5     1027.20     1103.57     72.53 o
  -4  23   5      173.23      204.54     17.00 o
  -3  23   5     1083.09     1159.63     48.80 o
  -2  23   5        6.62        5.81      6.36 o
  -1  23   5      130.16      156.28     18.59 o
   0  23   5      320.39      357.11     28.98 o
   1  23   5     1722.26     1716.00     48.58 o
   2  23   5      106.49      110.69     11.44 o
   3  23   5      842.38      845.82     19.17 o
   4  23   5        6.13        3.08      4.53 o
   5  23   5       24.16       39.02      9.20 o
  -7  24   5      480.08      447.57     17.21 o
  -6  24   5       11.39       15.09      7.91 o
  -5  24   5       45.37       52.15      5.02 o
  -4  24   5       15.99       28.22      7.60 o
  -3  24   5     2072.78     2021.33    335.01 o
  -2  24   5       30.79       29.58      6.08 o
  -1  24   5     1543.27     1553.26    106.59 o
   0  24   5       14.81       18.27      4.67 o
   1  24   5       41.48       41.12      9.46 o
   2  24   5      266.50      267.65      9.85 o
   3  24   5      691.38      729.62      8.51 o
   4  24   5      173.09      158.63      7.76 o
  -6  25   5      838.31      835.90     32.65 o
  -5  25   5      630.96      566.62     18.42 o
  -4  25   5      651.11      722.95     41.47 o
  -3  25   5       12.66       18.80      8.85 o
  -2  25   5      294.46      308.19     23.50 o
  -1  25   5       57.85       89.45     15.94 o
   0  25   5      167.57      176.03     15.75 o
   1  25   5      516.56      496.63      9.94 o
   2  25   5     1632.49     1488.76     34.04 o
   3  25   5       60.93       72.22      4.90 o
   4  25   5      190.91      177.50     20.91 o
  -6  26   5       59.42       46.91      6.41 o
  -5  26   5       16.80       25.30      7.14 o
  -4  26   5      316.19      371.70     46.03 o
  -3  26   5      502.45      558.13     11.33 o
  -2  26   5     1985.28     2040.10     13.55 o
  -1  26   5       30.94       44.52      6.52 o
   0  26   5       26.98       29.87      6.07 o
   1  26   5        2.49       13.17      4.93 o
   2  26   5      277.82      254.98      6.76 o
   3  26   5       33.90       32.16      4.96 o
  -5  27   5       23.22       31.93     11.63 o
  -4  27   5      879.18      829.64      9.57 o
  -3  27   5      165.35      184.11      7.74 o
  -2  27   5       19.62       42.85      9.12 o
  -1  27   5       18.99       26.96      5.42 o
   0  27   5      495.11      470.97      8.13 o
   1  27   5      292.07      273.06      7.22 o
   2  27   5      369.87      321.63     14.76 o
   3  27   5      443.92      386.08     24.74 o
  -4  28   5       14.36       14.27      9.09 o
  -3  28   5     1138.33     1091.10     12.16 o
  -2  28   5       66.00       90.67      9.40 o
  -1  28   5     1249.72     1192.54     37.53 o
   0  28   5        4.24       11.71      5.27 o
   1  28   5        4.17        6.68      6.59 o
   2  28   5       12.06       15.59      6.51 o
  -3  29   5      100.35       91.50     10.50 o
  -2  29   5       28.05       26.81      9.68 o
  -1  29   5       74.83       77.72      6.38 o
   0  29   5      169.69      160.02      6.36 o
   1  29   5      826.40      673.72     24.95 o
 -10   0   6      989.62     1027.51     13.27 o
  -8   0   6      799.28      756.61     11.06 o
  -6   0   6     1840.64     1698.15     13.55 o
  -4   0   6     2849.81     2961.47     19.07 o
   0   0   6      225.92      252.54      6.15 o
   2   0   6      562.92      540.47     29.99 o
   4   0   6     7985.58     8652.11     49.90 o
   6   0   6      610.65      581.01     22.25 o
   8   0   6        3.25       27.57      6.94 o
 -11   1   6      281.72      256.12      8.02 o
 -10   1   6      574.33      621.49     25.29 o
  -9   1   6        0.90       36.60      5.81 o
  -8   1   6      385.41      348.55     15.07 o
  -7   1   6     2493.71     2466.60     80.72 o
  -6   1   6     3109.18     2912.30     11.92 o
  -5   1   6     1288.91     1285.88     10.64 o
  -4   1   6     1236.72     1152.75     30.27 o
  -3   1   6      503.27      563.21      9.40 o
  -2   1   6        2.26       31.06     12.16 o
  -1   1   6      900.32      923.82     29.30 o
   0   1   6     4285.38     4216.00     47.92 o
   1   1   6      829.25      886.99      9.78 o
   2   1   6     6093.78     5916.68    122.76 o
   3   1   6     3975.39     4026.77     40.46 o
   4   1   6       24.25       39.60      6.06 o
   5   1   6      345.97      307.61      3.99 o
   6   1   6      426.73      434.72     13.16 o
   7   1   6      256.12      245.72      5.75 o
   8   1   6      352.05      320.58     13.86 o
 -11   2   6      425.37      375.69      8.50 o
 -10   2   6      189.22      214.96      6.63 o
  -9   2   6      940.14      923.08     32.48 o
  -8   2   6      105.18      113.41      5.86 o
  -7   2   6     2077.46     2005.91    114.86 o
  -6   2   6      196.22      203.74      6.45 o
  -5   2   6     1352.28     1314.15      9.47 o
  -4   2   6      479.29      452.09     19.77 o
  -3   2   6     8075.04     8500.63    238.69 o
  -2   2   6     2428.85     2319.66     34.28 o
  -1   2   6    16663.61    16934.14    571.12 o
   0   2   6        0.49       20.88      3.45 o
   1   2   6       27.33       51.85      4.47 o
   2   2   6     1135.05     1143.15     25.66 o
   3   2   6     5276.38     5050.40     84.63 o
   4   2   6      206.76      193.15      3.53 o
   5   2   6     1586.88     1593.57     34.67 o
   6   2   6      162.23      169.53      5.47 o
   7   2   6      321.89      297.51     11.51 o
   8   2   6       17.32       29.66      4.84 o
 -11   3   6      123.58      136.77      6.49 o
 -10   3   6        0.28        3.32      7.19 o
  -9   3   6       11.51       21.44      4.96 o
  -8   3   6      441.29      459.94      9.40 o
  -7   3   6     1886.16     1790.23     72.84 o
  -6   3   6     4483.35     4363.73     48.93 o
  -5   3   6     2489.34     2559.94    116.10 o
  -4   3   6     1088.83     1081.97     13.82 o
  -3   3   6     2001.18     1842.92     69.35 o
  -2   3   6      529.28      597.63      8.34 o
  -1   3   6     7304.60     7031.66    111.82 o
   0   3   6      484.32      473.74      4.97 o
   1   3   6     2354.25     2373.97     27.65 o
   2   3   6       29.06       48.18      4.83 o
   3   3   6     1810.04     1789.24     42.01 o
   4   3   6     1136.07     1189.59     17.61 o
   5   3   6       21.85       42.67      3.11 o
   6   3   6        0.18       12.56      3.79 o
   7   3   6      386.50      374.48      4.76 o
   8   3   6       30.06       32.00      4.03 o
 -11   4   6       39.78       35.26      5.83 o
 -10   4   6      287.05      276.95      7.22 o
  -9   4   6      652.41      648.41     17.00 o
  -8   4   6     1286.28     1278.39      9.08 o
  -7   4   6      742.78      749.18      6.83 o
  -6   4   6        8.94       22.24      4.81 o
  -5   4   6      906.68      863.70     21.98 o
  -4   4   6     1379.70     1418.40     16.31 o
  -3   4   6      161.05      185.00      7.57 o
  -2   4   6     9368.60     9727.53    149.69 o
  -1   4   6     2636.64     2544.92     13.80 o
   0   4   6      160.39      184.08      6.77 o
   1   4   6      303.04      292.67      4.08 o
   2   4   6      534.36      545.80      7.18 o
   3   4   6       53.26       99.77     14.04 o
   4   4   6     5568.61     5802.00    122.25 o
   5   4   6      215.51      226.94      4.07 o
   6   4   6      380.13      372.41      8.79 o
   7   4   6       80.21       92.34      6.10 o
   8   4   6       28.58       22.13      5.15 o
 -11   5   6       87.14       90.39      7.46 o
 -10   5   6        2.77       25.94      6.36 o
  -9   5   6        0.36       10.16      5.96 o
  -8   5   6      981.68      931.36     31.79 o
  -7   5   6      877.20      876.06     39.95 o
  -6   5   6     3856.12     3786.89     49.07 o
  -5   5   6        4.90       17.53      5.18 o
  -4   5   6     9091.32     8998.56     39.53 o
  -3   5   6      850.96      902.75     21.35 o
  -2   5   6      476.71      407.31     15.20 o
  -1   5   6     2092.91     2174.67     20.46 o
   0   5   6     9247.80     9547.47    152.43 o
   1   5   6      526.94      545.15     11.25 o
   2   5   6     4530.94     4469.82     67.07 o
   3   5   6       62.91       73.37      5.39 o
   4   5   6       99.32      177.69      9.88 o
   5   5   6        7.97       16.34      3.79 o
   6   5   6        2.50       24.44      3.73 o
   7   5   6        0.87        5.89      6.10 o
   8   5   6      578.56      530.45     20.59 o
 -10   6   6      134.45      143.85     23.91 o
  -9   6   6      178.97      164.82      5.58 o
  -8   6   6     1286.77     1260.49     16.59 o
  -7   6   6      604.95      628.93     16.86 o
  -6   6   6      274.75      285.94      6.83 o
  -5   6   6      146.49      166.65     11.89 o
  -4   6   6      773.17      899.80     15.76 o
  -3   6   6     9216.25     9851.14    175.09 o
  -2   6   6     1924.12     1944.64     17.57 o
  -1   6   6     4317.70     4188.63     56.53 o
   0   6   6        9.14       40.56      3.41 o
   1   6   6      363.75      403.81      5.91 o
   2   6   6       10.92       31.22      3.66 o
   3   6   6      813.89      814.89     11.21 o
   4   6   6     4883.22     4876.07    103.30 o
   5   6   6     1085.64     1067.01     22.26 o
   6   6   6      125.26      129.28      5.11 o
   7   6   6      501.35      464.95     23.46 o
   8   6   6        2.44       21.41      5.83 o
 -10   7   6      115.58      129.66      6.94 o
  -9   7   6       12.39       21.49      5.11 o
  -8   7   6       14.66       26.37      5.39 o
  -7   7   6     2647.51     2628.80    116.66 o
  -6   7   6     1217.68     1261.85     12.44 o
  -5   7   6     4376.51     4441.63     61.23 o
  -4   7   6     1840.16     1716.95     20.18 o
  -3   7   6     1922.06     2026.35     35.36 o
  -2   7   6      300.22      302.70      7.19 o
  -1   7   6     5651.95     5879.76    301.04 o
   0   7   6      770.56      729.67     15.40 o
   1   7   6     5764.80     5690.10     36.13 o
   2   7   6       69.78       69.62      4.31 o
   3   7   6     3691.69     3861.39     15.83 o
   4   7   6      114.74      116.67      3.81 o
   5   7   6      169.85      205.57      6.91 o
   6   7   6      170.18      204.25      8.98 o
   7   7   6      514.89      521.67     12.10 o
   8   7   6       51.66       71.94      7.74 o
 -10   8   6      726.36      705.95      8.79 o
  -9   8   6      350.94      402.64     18.94 o
  -8   8   6      525.28      518.26     25.99 o
  -7   8   6     1027.84     1024.60     34.42 o
  -6   8   6      882.47      804.45     27.64 o
  -5   8   6     2480.43     2627.25     72.84 o
  -4   8   6     1768.09     1831.12     22.67 o
  -3   8   6     2729.27     2830.43     15.76 o
  -2   8   6    10697.35    10239.49     28.75 o
  -1   8   6     2660.99     2607.35     15.48 o
   0   8   6     1243.64     1192.82     15.24 o
   1   8   6       47.96       79.87      4.15 o
   2   8   6       61.68       71.63      3.80 o
   3   8   6     1946.12     1858.13     40.95 o
   4   8   6      290.61      308.40      4.20 o
   5   8   6     1272.63     1260.82     11.29 o
   6   8   6      466.60      426.90      8.36 o
   7   8   6      275.73      284.20     14.24 o
   8   8   6        0.00       14.55      4.44 o
 -10   9   6      241.00      254.94      6.84 o
  -9   9   6        2.54        4.36      4.49 o
  -8   9   6      344.09      353.57     17.66 o
  -7   9   6      653.32      627.10     10.23 o
  -6   9   6     2704.81     2591.88    140.02 o
  -5   9   6      447.90      435.12     10.92 o
  -4   9   6     1206.71     1212.73     21.56 o
  -3   9   6     1447.24     1441.62     11.33 o
  -2   9   6     1202.66     1354.82     12.99 o
  -1   9   6      100.32       86.80      5.81 o
   0   9   6     6194.25     6397.70    147.43 o
   1   9   6      416.37      441.80      4.61 o
   2   9   6     5270.19     5077.26     91.56 o
   3   9   6     1939.28     2018.79     38.18 o
   4   9   6       24.08       51.29      3.81 o
   5   9   6      311.82      344.62      4.38 o
   6   9   6      267.21      264.55     13.69 o
   7   9   6       16.88       22.23      3.54 o
 -10  10   6      989.64      873.92     20.55 o
  -9  10   6      760.17      734.27     16.34 o
  -8  10   6     1309.65     1294.42     38.09 o
  -7  10   6      520.63      528.14      7.59 o
  -6  10   6       11.84       28.62      4.70 o
  -5  10   6      612.29      593.97      8.13 o
  -4  10   6     3273.82     3500.79     36.77 o
  -3  10   6      998.45     1117.91     11.33 o
  -2  10   6     9004.36     8688.96     26.81 o
  -1  10   6     2428.59     2513.91     15.76 o
   0  10   6      800.48      946.02     17.80 o
   1  10   6      570.54      609.35     24.44 o
   2  10   6      482.64      517.83      5.60 o
   3  10   6      243.87      256.22      4.48 o
   4  10   6     3570.76     3437.88     64.11 o
   5  10   6      281.39      294.06     10.43 o
   6  10   6      303.96      325.63     11.61 o
   7  10   6        0.07       17.17      5.95 o
 -10  11   6       30.19       33.77      4.64 o
  -9  11   6       28.71       53.57      7.74 o
  -8  11   6       52.05       62.09      4.67 o
  -7  11   6      206.68      203.33      6.49 o
  -6  11   6      654.09      626.53     40.08 o
  -5  11   6     3817.15     3723.13    163.65 o
  -4  11   6       44.05       61.09     14.10 o
  -3  11   6     1009.31      980.24     10.78 o
  -2  11   6      996.73     1007.33     11.33 o
  -1  11   6     4310.75     4446.48     19.63 o
   0  11   6     4578.27     4470.94    104.02 o
   1  11   6     3615.96     3618.24     20.75 o
   2  11   6     1049.68     1075.81     22.20 o
   3  11   6      564.60      547.50      7.51 o
   4  11   6       66.30       85.80      6.46 o
   5  11   6        6.89       27.37      4.15 o
   6  11   6       22.14       31.58      4.69 o
   7  11   6      661.05      635.35     24.90 o
 -10  12   6        2.57       15.68      4.90 o
  -9  12   6     1799.27     1848.58     30.89 o
  -8  12   6        0.54        0.12      5.18 o
  -7  12   6      897.44      887.13     31.42 o
  -6  12   6       17.15       24.92      5.57 o
  -5  12   6     3971.83     4071.36     31.51 o
  -4  12   6       46.62       59.56      6.84 o
  -3  12   6      511.39      568.35      9.40 o
  -2  12   6        5.02       14.65      6.91 o
  -1  12   6     6308.26     6269.86     22.67 o
   0  12   6      202.94      223.34      5.09 o
   1  12   6     2135.07     2071.68     64.98 o
   2  12   6      977.80      959.77      9.61 o
   3  12   6     2987.30     2849.08     80.76 o
   4  12   6      344.95      270.99      4.76 o
   5  12   6      938.04      985.65     17.32 o
   6  12   6       36.58       39.66      3.47 o
   7  12   6       42.29       56.66      7.54 o
 -10  13   6       12.58       21.93      5.32 o
  -9  13   6       39.19       48.42      6.31 o
  -8  13   6      298.75      315.06     19.44 o
  -7  13   6       13.21       15.19      4.12 o
  -6  13   6     1290.31     1277.50     24.84 o
  -5  13   6     1573.04     1631.81     22.39 o
  -4  13   6     4318.14     4536.60     18.24 o
  -3  13   6     1238.39     1280.73     10.50 o
  -2  13   6       59.18       73.26      7.19 o
  -1  13   6     4093.03     4028.51     17.42 o
   0  13   6     2269.72     2273.65     51.14 o
   1  13   6     1294.53     1342.77     33.39 o
   2  13   6     1711.68     1790.83     91.95 o
   3  13   6      310.17      356.62     13.41 o
   4  13   6      297.63      303.16      4.83 o
   5  13   6        1.48        7.90      3.86 o
   6  13   6       63.17       81.26      5.03 o
   7  13   6      285.57      282.31      7.46 o
  -9  14   6       81.90       90.87      4.96 o
  -8  14   6      715.50      747.17     30.55 o
  -7  14   6      328.67      323.49     12.07 o
  -6  14   6       40.12       53.04      5.61 o
  -5  14   6      111.51      160.61     12.16 o
  -4  14   6     3085.81     3304.80     17.42 o
  -3  14   6       29.28       35.11      5.25 o
  -2  14   6     1435.40     1446.59     11.06 o
  -1  14   6      268.98      248.52      6.63 o
   0  14   6      195.73      223.08      6.63 o
   1  14   6      301.25      301.79     14.64 o
   2  14   6      418.94      442.14      5.90 o
   3  14   6        0.14        3.95      5.46 o
   4  14   6     2051.98     2159.71     52.36 o
   5  14   6      144.21      141.76      4.44 o
   6  14   6      636.11      581.96     27.09 o
   7  14   6       34.89       44.04      4.10 o
  -9  15   6       12.68       28.05      5.53 o
  -8  15   6      406.81      416.26     22.62 o
  -7  15   6      654.72      618.46     17.74 o
  -6  15   6     3088.78     3078.80     97.18 o
  -5  15   6     1489.59     1546.94     23.50 o
  -4  15   6     1579.41     1674.38     13.27 o
  -3  15   6      504.44      510.58      8.02 o
  -2  15   6      159.58      171.11      8.02 o
  -1  15   6      194.00      205.67      8.02 o
   0  15   6     3626.20     3394.92     15.76 o
   1  15   6     3530.74     3448.55    127.84 o
   2  15   6     3464.10     3448.76    103.19 o
   3  15   6       64.74       90.25      4.12 o
   4  15   6       21.42       41.17      6.65 o
   5  15   6       19.92       15.74      4.95 o
   6  15   6       27.50       46.95      4.70 o
   7  15   6        0.29        2.63      5.03 o
  -9  16   6      349.06      360.50     15.31 o
  -8  16   6        6.53       11.60      4.56 o
  -7  16   6      286.18      299.04     15.33 o
  -6  16   6      781.28      763.85     28.68 o
  -5  16   6      232.92      263.17     15.20 o
  -4  16   6      133.83      134.62      8.29 o
  -3  16   6     4864.31     4950.43     18.80 o
  -2  16   6     1403.09     1420.33     11.06 o
  -1  16   6      270.92      298.83      6.91 o
   0  16   6      133.87      157.57      6.36 o
   1  16   6       34.52       57.42      5.00 o
   2  16   6       48.55       71.05      7.37 o
   3  16   6      960.00      980.47     58.17 o
   4  16   6      390.25      435.58     17.16 o
   5  16   6      992.27      961.00     41.72 o
   6  16   6       59.89       66.92      9.13 o
  -9  17   6       34.76       37.38      5.80 o
  -8  17   6       22.92       33.17      6.10 o
  -7  17   6     1746.13     1741.08     56.58 o
  -6  17   6        0.32        5.68      4.95 o
  -5  17   6     4089.34     4326.79     19.07 o
  -4  17   6     1195.38     1303.95     12.16 o
  -3  17   6      702.33      740.85      8.85 o
  -2  17   6      182.91      197.65      6.36 o
  -1  17   6      780.43      842.58     10.50 o
   0  17   6     1200.45     1162.14     10.23 o
   1  17   6     4020.66     3948.52    184.50 o
   2  17   6        8.27       17.45      5.29 o
   3  17   6     1715.16     1799.97     67.52 o
   4  17   6       19.36       33.43      5.16 o
   5  17   6       24.65       41.46      5.26 o
   6  17   6       86.82       99.71      6.86 o
  -9  18   6        6.44        9.18      6.01 o
  -8  18   6      837.61      814.02     38.42 o
  -7  18   6      134.08      120.42      4.98 o
  -6  18   6       12.02       14.10      5.57 o
  -5  18   6      129.05      116.10      8.85 o
  -4  18   6     1557.05     1639.82     13.55 o
  -3  18   6     1192.09     1229.59     10.50 o
  -2  18   6     2258.32     2552.89     15.20 o
  -1  18   6      523.35      502.01      7.74 o
   0  18   6     1658.28     1795.46     13.55 o
   1  18   6      328.75      310.41      9.29 o
   2  18   6       21.76       38.93      4.61 o
   3  18   6      376.77      415.81     18.17 o
   4  18   6      929.28      927.20     10.16 o
   5  18   6      186.04      172.87     11.38 o
   6  18   6      209.63      185.58     23.96 o
  -8  19   6      262.34      250.98     15.57 o
  -7  19   6      365.69      383.53     16.19 o
  -6  19   6     1596.97     1537.65     28.77 o
  -5  19   6       62.15       59.43      5.81 o
  -4  19   6      882.13      903.12      9.40 o
  -3  19   6        0.05        9.12      5.53 o
  -2  19   6      314.30      335.59      9.12 o
  -1  19   6      849.01      916.39     11.06 o
   0  19   6     2360.45     2498.71     15.20 o
   1  19   6      289.63      275.99      7.84 o
   2  19   6     1974.43     1972.91     77.99 o
   3  19   6      175.51      189.59     16.93 o
   4  19   6       43.56       60.25      4.56 o
   5  19   6       13.22       10.24      5.32 o
   6  19   6      145.48      146.61     12.49 o
  -8  20   6      155.13      160.21      7.91 o
  -7  20   6      306.24      287.71     13.89 o
  -6  20   6      108.83      122.58      4.43 o
  -5  20   6      122.05      144.58      8.85 o
  -4  20   6      646.43      680.31      8.85 o
  -3  20   6     1721.45     1806.79     13.55 o
  -2  20   6     1245.59     1248.66     10.50 o
  -1  20   6     1146.53     1193.65     10.23 o
   0  20   6      847.71      823.50      9.12 o
   1  20   6      428.81      412.41     14.33 o
   2  20   6       78.24       84.39      5.22 o
   3  20   6      190.10      200.82     11.30 o
   4  20   6      313.52      323.35     15.92 o
   5  20   6      130.17      107.81      6.12 o
  -8  21   6       28.53       29.07      6.31 o
  -7  21   6      594.53      575.98     38.68 o
  -6  21   6       41.42       40.66      5.64 o
  -5  21   6      646.73      755.22     11.33 o
  -4  21   6       27.92       56.39      8.02 o
  -3  21   6       53.08       64.41      6.36 o
  -2  21   6      162.46      176.09      6.63 o
  -1  21   6      519.62      546.52     10.23 o
   0  21   6      106.69      118.04      8.85 o
   1  21   6     2507.51     2533.57    155.34 o
   2  21   6        0.09        9.80      4.48 o
   3  21   6      312.04      331.12     13.89 o
   4  21   6       15.05       12.60      5.05 o
   5  21   6        1.47       -2.03      7.26 o
  -7  22   6      443.80      424.01     14.84 o
  -6  22   6       44.35       43.46      4.93 o
  -5  22   6      174.51      186.32      9.12 o
  -4  22   6      143.08      162.27      8.85 o
  -3  22   6     1025.22     1052.12     10.23 o
  -2  22   6      351.19      352.18      7.74 o
  -1  22   6     2852.80     2924.15     16.86 o
   0  22   6       94.34      110.02      6.36 o
   1  22   6      139.44      143.25      5.54 o
   2  22   6      285.43      297.75      6.46 o
   3  22   6      452.58      473.98     15.81 o
   4  22   6        6.85       10.87      5.27 o
   5  22   6      273.30      244.26     29.42 o
  -7  23   6        0.64        0.05      6.05 o
  -6  23   6     1248.83     1311.04     87.35 o
  -5  23   6       17.51       20.73      6.36 o
  -4  23   6      332.89      370.70     10.50 o
  -3  23   6       12.76       21.84      5.81 o
  -2  23   6       12.14       12.16      8.57 o
  -1  23   6      413.17      439.26      8.02 o
   0  23   6      508.16      561.17     10.23 o
   1  23   6       44.86       44.77      5.23 o
   2  23   6     2225.26     2058.02     23.01 o
   3  23   6      153.05      150.81     11.83 o
   4  23   6       45.06       62.16      7.63 o
  -6  24   6      246.18      247.54     38.29 o
  -5  24   6        0.65        7.19      9.40 o
  -4  24   6      852.33      825.16      9.95 o
  -3  24   6        2.99       21.29      6.36 o
  -2  24   6     2319.61     2503.69     16.03 o
  -1  24   6       13.76       23.50      8.57 o
   0  24   6       56.40       46.44      6.36 o
   1  24   6      138.07      142.00      7.86 o
   2  24   6      220.79      201.04      6.04 o
   3  24   6       58.16       52.51      6.03 o
   4  24   6      516.03      512.18     38.10 o
  -6  25   6      629.25      623.58     19.21 o
  -5  25   6     1048.44     1097.16     59.99 o
  -4  25   6       39.37       57.50      6.63 o
  -3  25   6      302.31      320.67      8.02 o
  -2  25   6        4.59        8.29      8.85 o
  -1  25   6        1.27       20.46      8.57 o
   0  25   6      243.45      287.77      9.95 o
   1  25   6     1367.23     1266.43     33.96 o
   2  25   6      446.22      410.06      8.76 o
   3  25   6      419.37      388.44      9.44 o
  -5  26   6       70.94       51.48     11.61 o
  -4  26   6        1.15        8.85      9.68 o
  -3  26   6     1390.00     1400.98     12.16 o
  -2  26   6        7.39        3.87      8.85 o
  -1  26   6      356.16      397.24     10.23 o
   0  26   6       18.01       20.46      9.12 o
   1  26   6       80.34      110.06     17.47 o
   2  26   6       31.48       40.39      6.42 o
  -4  27   6      323.59      396.96     11.33 o
  -3  27   6      254.24      236.91     11.06 o
  -2  27   6       86.45       89.01      9.95 o
  -1  27   6      213.14      250.45      7.74 o
   0  27   6      278.03      239.39      8.29 o
   1  27   6      343.23      309.09     12.71 o
   2  27   6      250.87      210.65      8.11 o
  -3  28   6        0.49        4.15      9.68 o
  -2  28   6      869.48     1016.73     13.27 o
  -1  28   6        2.96       14.65      6.91 o
   0  28   6      509.24      459.16      9.40 o
   1  28   6       10.17       14.62      7.92 o
  -9   0   7     2542.34     2526.63     17.14 o
  -7   0   7      611.52      602.36     11.06 o
  -5   0   7     1464.98     1496.90     14.37 o
  -3   0   7     4720.46     4929.69     25.16 o
  -1   0   7    10513.47    10791.53     36.49 o
   1   0   7     1194.03     1319.76     16.59 o
   3   0   7     6929.52     7174.32     26.68 o
   5   0   7      302.08      303.78     26.95 o
   7   0   7       38.14       45.24      8.98 o
 -10   1   7       96.81       98.26     14.93 o
  -9   1   7       17.61       52.31      8.98 o
  -8   1   7      449.98      465.29      9.26 o
  -7   1   7      883.23      885.23     23.22 o
  -6   1   7     3109.38     3010.71    120.11 o
  -5   1   7     1589.28     1520.51     46.44 o
  -4   1   7      198.67      203.78     11.06 o
  -3   1   7      199.19      222.04      6.69 o
  -2   1   7       45.61       47.35      5.67 o
  -1   1   7     9263.80     9018.07    132.97 o
   0   1   7      465.99      482.57     17.73 o
   1   1   7      877.70      899.79     10.49 o
   2   1   7     6532.30     6538.40     98.16 o
   3   1   7      576.72      600.88      4.95 o
   4   1   7        0.25       20.79      8.00 o
   5   1   7        5.16       13.33      3.05 o
   6   1   7      138.07      137.32      6.22 o
   7   1   7      918.77      909.94     43.69 o
 -10   2   7      736.13      687.88     23.36 o
  -9   2   7      721.00      722.16      8.11 o
  -8   2   7     1099.18     1024.65      8.79 o
  -7   2   7      115.67      118.98      5.31 o
  -6   2   7      132.89      148.87      6.65 o
  -5   2   7      528.01      482.94     46.03 o
  -4   2   7     2665.16     2575.01     19.35 o
  -3   2   7      168.55      193.32      6.05 o
  -2   2   7    10594.31    10594.57    104.36 o
  -1   2   7     1014.00      987.48     21.98 o
   0   2   7     1327.54     1289.90     10.81 o
   1   2   7      822.45      787.37     16.50 o
   2   2   7     3110.52     3193.31     45.50 o
   3   2   7       98.02      117.79      6.50 o
   4   2   7     1406.25     1490.52     34.63 o
   5   2   7        0.59        6.97      3.50 o
   6   2   7      854.16      840.61     22.43 o
   7   2   7       16.26       26.95      4.39 o
 -10   3   7        6.12       16.15     11.61 o
  -9   3   7        1.33       14.08      9.81 o
  -8   3   7      197.34      180.67     13.41 o
  -7   3   7     3605.23     3394.32     32.07 o
  -6   3   7     4916.67     4671.51    275.75 o
  -5   3   7     1325.85     1322.05     49.48 o
  -4   3   7      692.34      668.42     12.99 o
  -3   3   7       97.36      135.33      8.43 o
  -2   3   7     1543.09     1608.73     27.64 o
  -1   3   7      189.35      227.23      6.35 o
   0   3   7     4043.34     3911.75     62.19 o
   1   3   7     2682.78     2630.46     17.21 o
   2   3   7     2096.59     2249.21     61.81 o
   3   3   7      701.61      771.46     12.57 o
   4   3   7        7.74       24.75     10.57 o
   5   3   7        0.29        8.52      3.95 o
   6   3   7      274.13      274.61     11.73 o
   7   3   7        0.22       27.12      4.25 o
 -10   4   7       60.86       75.24     10.64 o
  -9   4   7       38.74       58.08     14.24 o
  -8   4   7      356.54      346.21     14.10 o
  -7   4   7      119.81      127.11      9.26 o
  -6   4   7       21.09       38.83      5.86 o
  -5   4   7      549.87      534.20     21.15 o
  -4   4   7      829.24      826.98     22.25 o
  -3   4   7     9468.88     9952.25    317.97 o
  -2   4   7     4751.81     4977.78     18.82 o
  -1   4   7      823.86      859.98     17.83 o
   0   4   7       36.28       80.62     12.85 o
   1   4   7      754.40      660.74     10.33 o
   2   4   7        8.76       25.61      3.20 o
   3   4   7     3682.90     3746.76     62.34 o
   4   4   7      258.56      244.24      3.82 o
   5   4   7     1319.91     1298.58     24.70 o
   6   4   7      350.87      363.66      6.19 o
   7   4   7       30.72       35.82      5.39 o
 -10   5   7       45.85       52.65      4.88 o
  -9   5   7      106.42      113.97      6.45 o
  -8   5   7       19.96        6.21      5.76 o
  -7   5   7     3679.65     3529.03     94.82 o
  -6   5   7      843.37      819.56     24.05 o
  -5   5   7     3287.81     3186.39     14.01 o
  -4   5   7      430.65      393.66     11.07 o
  -3   5   7     1871.20     1967.14     52.06 o
  -2   5   7      765.64      827.84     11.20 o
  -1   5   7     2669.33     2776.82     26.40 o
   0   5   7       73.97      100.17      3.45 o
   1   5   7     4112.67     4049.43     64.29 o
   2   5   7       28.43       65.64      3.71 o
   3   5   7      931.43     1023.04     19.63 o
   4   5   7      195.18      204.42      7.66 o
   5   5   7        0.70       11.85      4.30 o
   6   5   7        0.12       18.15      6.91 o
   7   5   7      393.11      425.94     10.51 o
 -10   6   7      563.49      568.07     18.94 o
  -9   6   7       73.83       52.87      8.98 o
  -8   6   7      196.07      208.84     10.64 o
  -7   6   7      696.75      681.97     20.18 o
  -6   6   7      262.94      261.26      5.88 o
  -5   6   7     1313.77     1236.11     60.82 o
  -4   6   7      790.72      843.18      9.70 o
  -3   6   7     4141.39     4239.33     82.77 o
  -2   6   7     4800.21     4748.42    103.39 o
  -1   6   7        4.72       23.01      7.88 o
   0   6   7      985.48     1035.55     16.52 o
   1   6   7       78.58      108.44      3.50 o
   2   6   7     2357.26     2358.17     34.00 o
   3   6   7     2347.11     2347.08     33.80 o
   4   6   7     1292.75     1288.97     18.83 o
   5   6   7      748.42      764.43     23.04 o
   6   6   7      355.74      314.12      7.34 o
   7   6   7      156.82      130.49     11.53 o
 -10   7   7       41.89       67.64      7.04 o
  -9   7   7       99.71      113.15      6.64 o
  -8   7   7       66.10       92.42      6.22 o
  -7   7   7      616.70      610.35     25.85 o
  -6   7   7     4605.03     4587.65     21.56 o
  -5   7   7       33.29       44.37      6.91 o
  -4   7   7     5027.11     5170.74    120.09 o
  -3   7   7     2852.70     2761.41     19.24 o
  -2   7   7      641.65      587.92      7.87 o
  -1   7   7       12.63       41.52      8.43 o
   0   7   7     5086.65     5136.59    151.78 o
   1   7   7      918.07      865.98     11.04 o
   2   7   7     1762.30     1952.42     45.57 o
   3   7   7        1.85        6.24      4.18 o
   4   7   7       92.61      108.50      4.28 o
   5   7   7        0.47        6.62      3.39 o
   6   7   7      242.94      263.76      7.29 o
   7   7   7        7.20        8.16      4.05 o
 -10   8   7      312.53      299.33      7.60 o
  -9   8   7     1041.97     1023.09     19.90 o
  -8   8   7     3223.16     2951.99    122.32 o
  -7   8   7       43.90       43.02      9.54 o
  -6   8   7     1200.81     1189.69     40.08 o
  -5   8   7      471.09      482.93     12.99 o
  -4   8   7     1236.41     1332.88     33.73 o
  -3   8   7     3074.12     3171.00     17.69 o
  -2   8   7     3596.83     3630.44     17.69 o
  -1   8   7     3568.75     3577.07    167.38 o
   0   8   7      214.80      245.78     14.88 o
   1   8   7      476.34      508.39     13.41 o
   2   8   7      740.64      675.16     19.74 o
   3   8   7     1281.11     1238.28     17.08 o
   4   8   7     1694.17     1736.22     14.72 o
   5   8   7      163.06      180.42      7.46 o
   6   8   7      302.82      308.42      8.52 o
   7   8   7       40.85       42.67      7.18 o
 -10   9   7       63.58       77.42      6.08 o
  -9   9   7       88.20       89.15     11.89 o
  -8   9   7      206.31      187.32     12.99 o
  -7   9   7      581.61      527.61     39.95 o
  -6   9   7      167.81      170.08     19.77 o
  -5   9   7     1666.88     1743.49     21.29 o
  -4   9   7     2095.16     2279.81     48.47 o
  -3   9   7      497.25      525.23     10.23 o
  -2   9   7      125.16      136.56      8.29 o
  -1   9   7     6448.74     6582.78     23.77 o
   0   9   7      126.44      142.39      5.15 o
   1   9   7     4460.99     4402.44     60.37 o
   2   9   7      901.83      880.44     20.39 o
   3   9   7      425.83      411.75      7.14 o
   4   9   7        0.30        5.00      2.98 o
   5   9   7      119.39      163.86      4.65 o
   6   9   7       45.91       64.01      4.17 o
   7   9   7      812.49      746.67     26.53 o
 -10  10   7      176.86      149.14     19.63 o
  -9  10   7     1871.48     1805.95    107.40 o
  -8  10   7      207.62      172.68      6.83 o
  -7  10   7      960.87      948.45     40.77 o
  -6  10   7      148.77      163.81      6.63 o
  -5  10   7     2005.57     2045.63     24.60 o
  -4  10   7     2638.43     2750.27     16.31 o
  -3  10   7     5299.36     5435.57     21.56 o
  -2  10   7     2399.53     2404.72     14.37 o
  -1  10   7     1323.53     1314.18     11.33 o
   0  10   7      127.63      128.02      4.89 o
   1  10   7     1178.06     1160.41     17.00 o
   2  10   7      122.77      120.79      4.98 o
   3  10   7     2224.58     2174.32     27.97 o
   4  10   7       51.09       59.82      7.02 o
   5  10   7      271.50      262.86     12.54 o
   6  10   7      174.49      159.07      3.99 o
   7  10   7       76.19       75.48      4.77 o
 -10  11   7       19.48       36.71      5.88 o
  -9  11   7      112.27      108.70     16.03 o
  -8  11   7      764.17      736.02     19.35 o
  -7  11   7      103.63      102.77      9.81 o
  -6  11   7      837.47      817.85     42.16 o
  -5  11   7        9.61       28.20     11.61 o
  -4  11   7      138.80      162.54      8.85 o
  -3  11   7      208.92      177.20      8.57 o
  -2  11   7        0.60       45.61      5.25 o
  -1  11   7     3176.50     3053.52     15.48 o
   0  11   7     4011.11     3961.61     64.50 o
   1  11   7      976.31     1037.61     37.95 o
   2  11   7     5101.11     5463.97    169.89 o
   3  11   7       80.06       96.25      7.82 o
   4  11   7       76.63       95.77      4.31 o
   5  11   7        4.33        9.07      5.43 o
   6  11   7      431.44      435.79     21.23 o
   7  11   7      401.25      371.73     24.78 o
 -10  12   7      348.81      303.17      7.30 o
  -9  12   7       54.73       66.45      7.57 o
  -8  12   7     1155.74     1096.92     70.21 o
  -7  12   7       51.33       46.40      7.46 o
  -6  12   7       46.69       72.77      5.11 o
  -5  12   7        7.70       22.67     13.27 o
  -4  12   7     4848.77     4994.66     19.35 o
  -3  12   7      220.22      196.27      8.02 o
  -2  12   7     2631.51     2760.22     15.76 o
  -1  12   7       86.62      105.05      7.74 o
   0  12   7      717.31      750.09     34.28 o
   1  12   7      171.66      172.79      6.71 o
   2  12   7      149.87      156.36      4.32 o
   3  12   7      180.93      156.01      3.61 o
   4  12   7      586.29      587.28     29.76 o
   5  12   7       88.74       84.27      3.86 o
   6  12   7      722.11      685.40      7.86 o
  -9  13   7      413.51      420.12     30.82 o
  -8  13   7      505.18      474.59      9.54 o
  -7  13   7      584.42      577.90     20.18 o
  -6  13   7      510.07      503.74      8.07 o
  -5  13   7     2527.05     2520.37    120.25 o
  -4  13   7      255.81      275.61      6.91 o
  -3  13   7      451.45      470.77      8.02 o
  -2  13   7     1326.34     1488.89     12.99 o
  -1  13   7      285.25      314.31      8.57 o
   0  13   7     1312.82     1252.26     13.13 o
   1  13   7     3302.31     3209.33     60.18 o
   2  13   7     2277.30     2395.24     81.73 o
   3  13   7      243.16      261.49      6.26 o
   4  13   7      214.91      228.56      4.32 o
   5  13   7        1.64       10.22      3.98 o
   6  13   7      134.55      168.18      5.22 o
  -9  14   7      741.66      692.11     33.17 o
  -8  14   7        3.43       17.03      6.55 o
  -7  14   7      202.52      244.79      6.19 o
  -6  14   7      277.93      265.21     16.72 o
  -5  14   7      739.09      751.63     11.33 o
  -4  14   7       29.00       51.14      5.81 o
  -3  14   7     3683.89     4084.07     18.52 o
  -2  14   7     2857.84     2767.96     14.65 o
  -1  14   7      117.11      148.17      6.08 o
   0  14   7       87.59      114.44      5.81 o
   1  14   7        0.13       30.59      4.21 o
   2  14   7      239.53      228.14     11.42 o
   3  14   7     1934.53     1922.49     57.50 o
   4  14   7       38.72       49.44      7.05 o
   5  14   7      885.80      820.55      9.98 o
   6  14   7       48.65       69.11     12.01 o
  -9  15   7       50.88       58.68      9.95 o
  -8  15   7      380.56      392.76     21.42 o
  -7  15   7     1668.54     1737.76     12.44 o
  -6  15   7      483.38      498.17      8.24 o
  -5  15   7     2052.70     2173.90     14.65 o
  -4  15   7     2726.86     2792.01     14.93 o
  -3  15   7     1118.29     1201.67     12.16 o
  -2  15   7      241.07      274.23      8.85 o
  -1  15   7     3139.34     3227.67     15.48 o
   0  15   7     1338.31     1289.58     10.50 o
   1  15   7     1185.16     1222.72     43.58 o
   2  15   7       57.41       62.64      4.12 o
   3  15   7      297.33      365.72      9.84 o
   4  15   7      254.87      245.46      5.86 o
   5  15   7        1.97       23.74      7.22 o
   6  15   7       47.85       40.20      6.42 o
  -9  16   7       12.13       27.69     10.09 o
  -8  16   7      649.56      683.25      9.23 o
  -7  16   7       38.68       34.48     13.55 o
  -6  16   7      145.84      147.32      7.99 o
  -5  16   7        0.07        0.28      7.74 o
  -4  16   7     1531.37     1540.03     11.89 o
  -3  16   7      106.08      116.66      6.08 o
  -2  16   7     1422.41     1549.15     11.33 o
  -1  16   7      289.11      298.83      8.85 o
   0  16   7      496.25      487.08      8.02 o
   1  16   7      177.77      186.61      4.88 o
   2  16   7     1293.03     1356.50     49.00 o
   3  16   7     1014.53     1002.88     16.69 o
   4  16   7     1249.09     1193.09     74.34 o
   5  16   7       47.45       55.85      5.74 o
   6  16   7      282.08      232.72     12.45 o
  -8  17   7      394.48      401.83     20.18 o
  -7  17   7        5.10       19.34      6.77 o
  -6  17   7     1893.13     1863.76     34.54 o
  -5  17   7       50.33       41.74      8.57 o
  -4  17   7     3182.59     3171.56     15.48 o
  -3  17   7        5.85       15.48      5.81 o
  -2  17   7      511.47      542.37      9.68 o
  -1  17   7      212.40      233.31      8.57 o
   0  17   7     1529.10     1438.30     11.06 o
   1  17   7      714.54      752.25     28.23 o
   2  17   7     1481.33     1555.20     53.96 o
   3  17   7       84.69      107.84     11.85 o
   4  17   7       50.99       61.27      4.80 o
   5  17   7      121.82      133.19     10.02 o
  -8  18   7       89.67       87.62     10.23 o
  -7  18   7      423.25      416.56      8.74 o
  -6  18   7      148.81      173.29     14.51 o
  -5  18   7      348.00      440.36      9.95 o
  -4  18   7        1.94       15.20      8.02 o
  -3  18   7     2985.79     3269.42     16.86 o
  -2  18   7     1162.06     1227.10     10.50 o
  -1  18   7     1764.50     1755.37     12.16 o
   0  18   7       36.08       32.90      5.81 o
   1  18   7       34.02       52.51      6.22 o
   2  18   7      584.96      637.35     45.52 o
   3  18   7      309.77      296.97     15.29 o
   4  18   7      384.46      423.76     19.09 o
   5  18   7      515.77      475.00     12.30 o
  -8  19   7        0.36      -10.50     13.55 o
  -7  19   7     1073.67     1045.17     11.15 o
  -6  19   7       93.02      121.10      5.51 o
  -5  19   7      571.14      610.10     10.23 o
  -4  19   7      153.46      176.09      8.85 o
  -3  19   7        3.24       -8.57      8.57 o
  -2  19   7      149.30      186.32      8.57 o
  -1  19   7     1048.37     1098.56     11.89 o
   0  19   7      762.60      766.84     10.78 o
   1  19   7     2455.29     2427.72    163.56 o
   2  19   7        0.35        0.63      4.45 o
   3  19   7      302.64      299.96     11.40 o
   4  19   7       37.68       54.38      8.06 o
   5  19   7      190.26      207.37     10.74 o
  -8  20   7      303.22      281.67      9.20 o
  -7  20   7       48.71       54.58      5.31 o
  -6  20   7      161.33      179.11     18.11 o
  -5  20   7        1.73       15.76      5.81 o
  -4  20   7     1540.41     1649.50     13.55 o
  -3  20   7     2440.38     2638.59     15.76 o
  -2  20   7     1916.97     2091.80     14.37 o
  -1  20   7      349.21      356.05      7.46 o
   0  20   7      228.95      265.38      9.12 o
   1  20   7       20.70       33.33      7.28 o
   2  20   7        1.41        7.81      4.35 o
   3  20   7      386.21      386.39      6.56 o
   4  20   7      123.58      115.30      8.28 o
  -7  21   7       37.20       48.22     15.20 o
  -6  21   7      815.68      813.31     29.86 o
  -5  21   7        0.38       26.54      6.08 o
  -4  21   7       23.48       39.81      5.81 o
  -3  21   7       34.72       55.01      6.36 o
  -2  21   7      688.14      723.16      9.12 o
  -1  21   7        3.99       33.73      8.02 o
   0  21   7     1560.70     1441.62     11.33 o
   1  21   7      119.58      120.80      9.12 o
   2  21   7      783.12      780.18     44.59 o
   3  21   7        0.77       17.83      6.35 o
   4  21   7        2.90       12.02      4.73 o
  -7  22   7        0.16        0.68      5.83 o
  -6  22   7       23.42       23.56      5.62 o
  -5  22   7       48.08       48.65      6.63 o
  -4  22   7      339.60      375.40      9.95 o
  -3  22   7      323.93      307.40      7.74 o
  -2  22   7     1537.62     1580.39     11.89 o
  -1  22   7      240.85      256.26      7.19 o
   0  22   7      655.16      707.95     11.06 o
   1  22   7       77.58       78.78      6.63 o
   2  22   7       34.65       38.55      6.27 o
   3  22   7       67.60       73.61      8.88 o
   4  22   7      397.76      361.99     27.73 o
  -6  23   7       49.86       47.45     10.09 o
  -5  23   7     1444.70     1575.41     14.65 o
  -4  23   7       51.98       53.63      6.63 o
  -3  23   7       24.93       34.55      6.36 o
  -2  23   7      357.51      424.05      9.95 o
  -1  23   7      693.31      770.71     11.33 o
   0  23   7       16.43       28.20      6.08 o
   1  23   7      722.44      639.12      9.68 o
   2  23   7      432.58      466.90     44.18 o
   3  23   7      271.35      242.88     11.31 o
  -6  24   7        7.03       -6.51     14.65 o
  -5  24   7       26.54       29.03      9.95 o
  -4  24   7       14.19       30.96      6.63 o
  -3  24   7      624.11      664.28      9.40 o
  -2  24   7        3.26       17.69      8.85 o
  -1  24   7      872.43      908.92     12.44 o
   0  24   7        0.63       21.01      8.85 o
   1  24   7       27.61       42.29      9.40 o
   2  24   7       82.49       97.59     12.77 o
   3  24   7     1145.05     1043.51     49.71 o
  -5  25   7      581.39      624.19     12.72 o
  -4  25   7      401.93      348.86      8.85 o
  -3  25   7      112.85      107.81      7.19 o
  -2  25   7       58.01       79.61      9.40 o
  -1  25   7      579.94      584.39      9.68 o
   0  25   7      555.67      511.13      9.40 o
   1  25   7      185.24      171.94      7.74 o
   2  25   7      402.79      340.94     12.88 o
  -4  26   7      347.75      319.28      8.85 o
  -3  26   7       43.88       52.25      6.91 o
  -2  26   7      945.40      886.26     11.06 o
  -1  26   7        3.56        1.38      9.40 o
   0  26   7       49.41       38.98      9.68 o
   1  26   7       11.69       33.45      9.95 o
  -3  27   7       25.48       40.64      7.19 o
  -2  27   7        3.36        8.57      7.19 o
  -1  27   7      151.19      150.93     10.50 o
   0  27   7      259.69      169.46      8.02 o
 -10   0   8     1267.50     1098.56     12.44 o
  -8   0   8      835.44      835.67     12.16 o
  -6   0   8      352.28      335.04      9.95 o
  -4   0   8     2122.46     2108.42    119.42 o
  -2   0   8     7762.69     7827.03     31.24 o
   0   0   8     1365.90     1329.74     89.98 o
   2   0   8      271.23      279.82      9.68 o
   4   0   8      869.99      826.57     30.41 o
   6   0   8      323.64      316.33     38.84 o
 -10   1   8       29.54       38.73      4.89 o
  -9   1   8       18.55       33.97      5.27 o
  -8   1   8      443.66      469.24     12.02 o
  -7   1   8     1202.52     1142.05      8.66 o
  -6   1   8     1407.14     1366.71     57.78 o
  -5   1   8     2016.66     1938.24     69.11 o
  -4   1   8       66.06       85.98      6.06 o
  -3   1   8      122.78      149.88      5.86 o
  -2   1   8     1542.84     1620.02     28.20 o
  -1   1   8     1460.12     1480.27     10.55 o
   0   1   8     4777.33     4652.36     60.81 o
   1   1   8     1390.09     1348.58     28.89 o
   2   1   8     1768.63     1863.55     23.61 o
   3   1   8      393.05      372.87     10.45 o
   4   1   8       13.64       47.03      4.11 o
   5   1   8        5.65        4.00      6.26 o
   6   1   8      634.51      588.56     24.23 o
   7   1   8      372.47      308.16     18.87 o
 -10   2   8       11.15       11.20      4.89 o
  -9   2   8     1326.14     1358.65     18.24 o
  -8   2   8      168.61      156.42      5.65 o
  -7   2   8       30.08       30.41      5.11 o
  -6   2   8      251.19      258.44     15.90 o
  -5   2   8      860.97      824.79     18.38 o
  -4   2   8     3045.37     3052.70     70.69 o
  -3   2   8     3537.06     3418.92     64.13 o
  -2   2   8      688.88      697.69     14.51 o
  -1   2   8     2723.86     2911.00     24.33 o
   0   2   8       55.60       65.73      3.97 o
   1   2   8       84.33      115.77      5.23 o
   2   2   8       63.75       72.82      4.18 o
   3   2   8     1819.50     1857.64     19.00 o
   4   2   8       33.61       48.76      4.99 o
   5   2   8     1134.93     1107.97     24.10 o
   6   2   8       31.10       58.89     10.14 o
   7   2   8       26.60       42.70      4.79 o
 -10   3   8        1.47       14.51      6.84 o
  -9   3   8       21.97       25.23      5.16 o
  -8   3   8        3.04       22.86     13.13 o
  -7   3   8     1831.45     1811.93     34.42 o
  -6   3   8     3063.57     3001.81     27.37 o
  -5   3   8     3713.01     3740.83     36.35 o
  -4   3   8     3081.81     3095.54     67.83 o
  -3   3   8      234.52      304.87      8.15 o
  -2   3   8     1648.17     1718.71     44.78 o
  -1   3   8     2295.46     2294.33     12.71 o
   0   3   8      170.58      193.32      5.73 o
   1   3   8     5219.12     5272.05     54.63 o
   2   3   8      281.01      301.46      4.43 o
   3   3   8        6.73       22.34      6.45 o
   4   3   8      158.61      157.87      4.31 o
   5   3   8       93.71      123.05      5.43 o
   6   3   8       77.93       65.01      5.27 o
   7   3   8      417.96      341.47     17.66 o
 -10   4   8      846.40      737.32     64.27 o
  -9   4   8      247.39      220.65     21.56 o
  -8   4   8       61.42       82.45      6.15 o
  -7   4   8       30.03      225.05    107.67 o
  -6   4   8     1268.37     1259.04     52.11 o
  -5   4   8      421.24      412.74      7.70 o
  -4   4   8     1189.88     1252.11     18.60 o
  -3   4   8     1716.71     1644.69     46.11 o
  -2   4   8     1670.85     1810.60     53.21 o
  -1   4   8      758.25      755.99      8.70 o
   0   4   8      403.20      381.44     19.03 o
   1   4   8      614.48      609.53     10.70 o
   2   4   8     6093.30     5967.69     51.14 o
   3   4   8      175.66      217.96      4.10 o
   4   4   8     1365.63     1405.51     11.10 o
   5   4   8      252.58      251.62     11.33 o
   6   4   8       26.58       45.46      6.22 o
   7   4   8        0.39        2.76     10.23 o
 -10   5   8       13.81       18.92      5.83 o
  -9   5   8        1.54       16.45      6.26 o
  -8   5   8     1117.00     1011.94     59.85 o
  -7   5   8      426.71      363.23     24.88 o
  -6   5   8     4049.03     3817.82    220.32 o
  -5   5   8      493.07      494.55     20.39 o
  -4   5   8     4949.12     4825.24     65.82 o
  -3   5   8       24.55       39.61      5.37 o
  -2   5   8     2776.53     2804.23     90.12 o
  -1   5   8       86.24       91.59      7.05 o
   0   5   8      948.84     1008.46     20.47 o
   1   5   8      380.99      411.08     15.81 o
   2   5   8     1571.89     1644.69     25.58 o
   3   5   8       39.58       39.59      3.11 o
   4   5   8      401.25      411.16      4.78 o
   5   5   8       28.78       41.37      6.14 o
   6   5   8      706.55      701.60     37.19 o
   7   5   8        1.30        6.91      9.95 o
 -10   6   8      132.31      132.19      8.57 o
  -9   6   8      205.23      193.70     12.72 o
  -8   6   8      277.93      303.68      7.22 o
  -7   6   8      161.90      162.45      8.29 o
  -6   6   8      237.75      290.50      6.92 o
  -5   6   8      778.30      777.01     55.46 o
  -4   6   8     1699.59     1935.78     57.88 o
  -3   6   8     4442.28     4498.38    108.11 o
  -2   6   8      478.92      485.33     24.05 o
  -1   6   8      571.79      570.34     16.59 o
   0   6   8      340.35      357.87     13.56 o
   1   6   8     1436.55     1400.62     27.41 o
   2   6   8     3313.22     3385.32     49.86 o
   3   6   8      647.79      644.89      8.34 o
   4   6   8      358.39      356.80     21.07 o
   5   6   8      637.19      602.89     21.95 o
   6   6   8      410.68      415.47     10.70 o
 -10   7   8      111.41      123.60     13.41 o
  -9   7   8      229.26      225.87      7.42 o
  -8   7   8        3.07       -3.06     13.55 o
  -7   7   8     3105.11     2883.23     98.00 o
  -6   7   8      107.02      109.71      5.94 o
  -5   7   8     1760.71     1860.28     32.48 o
  -4   7   8      538.03      580.45      9.24 o
  -3   7   8      481.18      491.79      8.32 o
  -2   7   8       51.49       68.23      5.75 o
  -1   7   8     1307.77     1272.62     33.73 o
   0   7   8        7.70       26.98      4.75 o
   1   7   8     6518.38     6408.79     69.82 o
   2   7   8        6.81       17.15      3.72 o
   3   7   8       93.32       92.15      3.56 o
   4   7   8       59.39       64.47      4.71 o
   5   7   8       29.61       45.19      6.74 o
   6   7   8        7.08       16.26      4.29 o
 -10   8   8      420.98      403.64     21.70 o
  -9   8   8      177.42      151.27      8.43 o
  -8   8   8       48.95       63.77      5.22 o
  -7   8   8      846.16      803.42     15.76 o
  -6   8   8        4.54       10.40      4.65 o
  -5   8   8     1135.28     1204.66     18.75 o
  -4   8   8     2594.13     2683.26     13.17 o
  -3   8   8     6709.36     6910.09     24.60 o
  -2   8   8     1708.51     1719.99     12.44 o
  -1   8   8      294.51      332.95     17.00 o
   0   8   8      103.89      107.65      4.46 o
   1   8   8      240.71      276.99      5.94 o
   2   8   8      162.16      140.44      4.15 o
   3   8   8      427.44      450.34     11.13 o
   4   8   8      229.13      268.24      7.10 o
   5   8   8     1574.11     1571.67     42.85 o
   6   8   8      108.01      113.10     10.46 o
 -10   9   8       39.89       54.04      7.33 o
  -9   9   8      159.18      161.22     13.13 o
  -8   9   8      681.86      676.26      8.85 o
  -7   9   8      889.88      884.66     33.86 o
  -6   9   8      597.44      592.57     21.01 o
  -5   9   8      121.94      131.98      4.94 o
  -4   9   8     1391.62     1558.55     13.55 o
  -3   9   8       54.12       53.35      8.57 o
  -2   9   8     1821.31     1808.17     12.72 o
  -1   9   8       73.66       78.23      7.74 o
   0   9   8     3504.54     3573.51     72.02 o
   1   9   8     1799.08     1839.26     37.15 o
   2   9   8     2407.59     2374.19     57.06 o
   3   9   8        3.06       14.52      4.55 o
   4   9   8       93.90      122.80      6.90 o
   5   9   8       49.68       65.74      6.25 o
   6   9   8      382.45      344.88     29.17 o
  -9  10   8      453.92      459.52     26.12 o
  -8  10   8     1550.19     1523.29     51.42 o
  -7  10   8       33.26       35.28      5.08 o
  -6  10   8        1.12       16.49      5.97 o
  -5  10   8       46.74       51.43      7.10 o
  -4  10   8     3965.75     4091.26     17.97 o
  -3  10   8      443.02      460.54      9.40 o
  -2  10   8     3164.93     3242.05     17.42 o
  -1  10   8      765.18      774.58     10.78 o
   0  10   8     1085.51     1119.35     22.84 o
   1  10   8        0.37        7.46      4.23 o
   2  10   8      526.34      641.91     19.40 o
   3  10   8      504.98      501.02     15.84 o
   4  10   8      484.01      465.38     20.87 o
   5  10   8       10.40       13.44      4.06 o
   6  10   8      237.04      198.84      9.99 o
  -9  11   8       82.90       87.12      6.63 o
  -8  11   8      280.19      276.43     21.01 o
  -7  11   8      597.12      564.37     47.69 o
  -6  11   8       90.35       98.93      6.53 o
  -5  11   8     1139.98     1223.23     12.16 o
  -4  11   8      476.27      501.73     10.50 o
  -3  11   8       89.15      117.21      6.08 o
  -2  11   8      263.01      277.54      8.85 o
  -1  11   8     2791.24     2771.55     14.93 o
   0  11   8     1555.70     1504.86      8.11 o
   1  11   8     1534.58     1498.20     18.25 o
   2  11   8      150.64      178.44      6.50 o
   3  11   8      434.38      440.41     19.39 o
   4  11   8        6.29       25.87      5.83 o
   5  11   8      198.63      203.87      5.43 o
   6  11   8      443.34      456.56     22.73 o
  -9  12   8     1832.52     1733.44     35.25 o
  -8  12   8       32.51       48.45      5.68 o
  -7  12   8      178.27      196.90      7.50 o
  -6  12   8       78.60       83.65      5.28 o
  -5  12   8     1221.16     1261.10     12.44 o
  -4  12   8       69.95      100.35      8.85 o
  -3  12   8     3074.25     3109.64     17.14 o
  -2  12   8        6.56       15.76      5.25 o
  -1  12   8     1742.19     1890.27     13.82 o
   0  12   8      239.08      269.29      6.08 o
   1  12   8        2.86       34.88      4.53 o
   2  12   8        1.91        8.86      3.31 o
   3  12   8     1032.42     1094.82     23.26 o
   4  12   8      267.43      264.99      6.70 o
   5  12   8      526.89      493.23     26.17 o
   6  12   8        6.15        8.71      8.90 o
  -9  13   8       68.07       64.04     14.79 o
  -8  13   8     1355.99     1353.28     12.16 o
  -7  13   8      292.39      292.93     14.24 o
  -6  13   8      684.76      748.36      6.73 o
  -5  13   8      763.28      800.01      9.40 o
  -4  13   8      403.94      403.32      7.74 o
  -3  13   8     1007.03     1115.42     12.16 o
  -2  13   8      100.22      128.82      6.08 o
  -1  13   8      823.25      882.66     10.78 o
   0  13   8     1433.96     1523.17     12.99 o
   1  13   8     1766.53     1714.18     50.23 o
   2  13   8     1276.88     1284.29     37.67 o
   3  13   8        5.94        4.92      3.37 o
   4  13   8       22.45       35.97      5.56 o
   5  13   8       74.87       86.96      4.49 o
  -9  14   8      110.17      111.45      6.54 o
  -8  14   8      746.14      733.08     28.61 o
  -7  14   8       19.52       19.78      7.60 o
  -6  14   8       30.80       41.46      4.39 o
  -5  14   8      325.62      333.66      7.46 o
  -4  14   8     3362.08     3716.97     18.52 o
  -3  14   8      192.97      199.31      6.91 o
  -2  14   8     2543.29     2555.93     14.37 o
  -1  14   8      517.98      554.26      9.68 o
   0  14   8        9.50        9.12      6.08 o
   1  14   8       31.06       40.48      5.77 o
   2  14   8     1749.46     1780.74     73.51 o
   3  14   8       34.51       46.78      4.55 o
   4  14   8      792.32      730.98     18.74 o
   5  14   8       10.32       26.13     11.17 o
  -9  15   8      322.14      339.72     30.13 o
  -8  15   8      695.24      679.00      9.55 o
  -7  15   8     1175.71     1077.40     46.58 o
  -6  15   8     1392.84     1368.34     95.79 o
  -5  15   8       18.85       33.17      5.81 o
  -4  15   8      974.62     1029.73     12.16 o
  -3  15   8      159.64      165.03      9.40 o
  -2  15   8      449.11      509.47      9.95 o
  -1  15   8      132.76      182.45      8.29 o
   0  15   8      914.78      891.23      9.68 o
   1  15   8     1562.34     1523.55     55.15 o
   2  15   8      838.00      811.76     20.56 o
   3  15   8       70.66       96.58      7.60 o
   4  15   8       25.89       56.68      7.43 o
   5  15   8      185.34      189.73      9.36 o
  -8  16   8        0.21       21.72      5.97 o
  -7  16   8      231.42      271.00     10.92 o
  -6  16   8       36.79       45.83      5.25 o
  -5  16   8      377.67      418.80      9.95 o
  -4  16   8       30.79       40.91      5.81 o
  -3  16   8     4860.95     4868.05     19.35 o
  -2  16   8      133.24      132.41      6.63 o
  -1  16   8      210.30      251.28      8.85 o
   0  16   8      131.45      134.90      6.08 o
   1  16   8      495.62      465.39     18.34 o
   2  16   8      454.20      482.02     23.70 o
   3  16   8      791.17      807.61     18.73 o
   4  16   8       11.55       33.61      4.98 o
   5  16   8      513.36      380.42     17.39 o
  -8  17   8       75.13       61.00      7.62 o
  -7  17   8     1410.97     1484.75    133.38 o
  -6  17   8        0.44        7.60      7.05 o
  -5  17   8     1416.04     1525.93     13.27 o
  -4  17   8       16.14       24.05      6.08 o
  -3  17   8       91.60       99.24      6.63 o
  -2  17   8       57.67       63.03      6.08 o
  -1  17   8      285.52      312.65      6.91 o
   0  17   8      330.49      288.60      6.91 o
   1  17   8     2276.47     2388.74    587.14 o
   2  17   8      151.97      154.51     12.25 o
   3  17   8        8.90        7.14      4.62 o
   4  17   8       30.56       38.42      6.45 o
   5  17   8        0.83       -6.63     10.23 o
  -8  18   8      229.02      208.54     20.04 o
  -7  18   8       52.67       62.33      5.88 o
  -6  18   8        2.16       10.39     10.23 o
  -5  18   8       23.55       34.28      8.85 o
  -4  18   8     1230.09     1358.69     13.27 o
  -3  18   8      735.39      810.24     11.06 o
  -2  18   8     1644.81     1851.57     14.10 o
  -1  18   8       34.91       73.81      8.57 o
   0  18   8      190.68      204.29      7.19 o
   1  18   8       91.69      120.25      9.12 o
   2  18   8      153.60      161.64     10.41 o
   3  18   8      321.76      336.48     12.46 o
   4  18   8      527.09      462.95     25.59 o
  -7  19   8      123.58      130.91      6.22 o
  -6  19   8     1172.08     1195.01     10.23 o
  -5  19   8       44.34       63.03      8.57 o
  -4  19   8      585.48      630.55     10.78 o
  -3  19   8        1.36       -5.81      5.81 o
  -2  19   8     1610.02     1592.27     12.44 o
  -1  19   8      231.33      234.42      9.40 o
   0  19   8     1141.27     1093.31     10.78 o
   1  19   8       27.75       31.79      8.57 o
   2  19   8      374.51      321.97     10.41 o
   3  19   8       21.89       30.19      5.67 o
   4  19   8        0.01       13.42      5.51 o
  -7  20   8       27.43       24.95      4.89 o
  -6  20   8      181.80      196.55     15.62 o
  -5  20   8      254.78      288.60      9.95 o
  -4  20   8      284.42      315.69      9.68 o
  -3  20   8      917.06      935.74     10.23 o
  -2  20   8      514.55      612.31     11.06 o
  -1  20   8     1314.78     1365.60     11.33 o
   0  20   8     1025.54     1062.07     12.44 o
   1  20   8       14.30       16.31      8.85 o
   2  20   8      945.62      953.16     58.90 o
   3  20   8      275.79      284.54      9.95 o
  -7  21   8      507.71      422.81     21.01 o
  -6  21   8       32.62       58.18     11.75 o
  -5  21   8      824.40      876.30     12.16 o
  -4  21   8       17.01       23.22      8.85 o
  -3  21   8      479.81      508.92     10.78 o
  -2  21   8      361.53      404.15     10.50 o
  -1  21   8     1573.73     1636.50     14.37 o
   0  21   8        1.14        7.19      8.85 o
   1  21   8      804.29      723.43      9.95 o
   2  21   8        4.17       10.26      4.36 o
   3  21   8       91.89       72.50      5.23 o
  -6  22   8        0.06       20.47      7.60 o
  -5  22   8      228.62      263.72     10.50 o
  -4  22   8      552.03      547.62     11.33 o
  -3  22   8      630.61      680.31     11.33 o
  -2  22   8      266.15      237.46      7.74 o
  -1  22   8     1127.05     1091.37     11.06 o
   0  22   8       10.31       18.80      6.63 o
   1  22   8        7.46       17.69      6.63 o
   2  22   8       54.44       43.16      6.96 o
   3  22   8      280.02      264.76     44.88 o
  -6  23   8      947.78      872.88     59.02 o
  -5  23   8       49.01       92.88      9.95 o
  -4  23   8        0.57        8.29      6.63 o
  -3  23   8      109.76      124.12      6.91 o
  -2  23   8      101.39      141.26      9.40 o
  -1  23   8      165.01      158.12      9.68 o
   0  23   8     1005.13     1030.56     12.72 o
   1  23   8      129.08      114.44      9.95 o
   2  23   8      431.45      402.49     11.61 o
  -5  24   8      232.53      236.08     10.78 o
  -4  24   8      489.97      500.90      9.40 o
  -3  24   8       48.56       53.91      6.91 o
  -2  24   8      946.18      991.30     12.99 o
  -1  24   8       53.15       67.73      7.19 o
   0  24   8       47.50       46.72      9.68 o
   1  24   8       81.63       87.35      9.95 o
  -4  25   8      238.45      217.56      8.57 o
  -3  25   8        0.82        2.49      6.91 o
  -2  25   8       32.78       45.89      6.91 o
  -1  25   8      411.31      412.17     11.33 o
   0  25   8      345.17      299.10      8.85 o
  -2  26   8       31.12       48.38      9.95 o
  -1  26   8      308.79      269.25      8.57 o
  -9   0   9     1806.95     1729.94     16.31 o
  -7   0   9      105.59      113.06      8.57 o
  -5   0   9     1841.65     1806.17     92.47 o
  -3   0   9      770.37      809.41     12.72 o
  -1   0   9     5939.39     6087.96     27.09 o
   1   0   9      544.57      500.35      7.43 o
   3   0   9      695.01      724.90     16.03 o
   5   0   9      263.87      266.99      6.64 o
 -10   1   9        9.86       19.93      8.15 o
  -9   1   9        0.40       18.78      6.74 o
  -8   1   9      276.31      248.68     10.50 o
  -7   1   9      320.15      296.51      6.65 o
  -6   1   9     1386.06     1319.22     31.51 o
  -5   1   9     2274.63     2229.83     45.53 o
  -4   1   9        0.82       19.43      4.13 o
  -3   1   9     2953.88     3045.08     57.22 o
  -2   1   9      552.87      572.45     18.80 o
  -1   1   9     1982.90     2039.59     12.21 o
   0   1   9     1259.35     1255.83     27.21 o
   1   1   9     1739.47     1794.66     39.46 o
   2   1   9      139.06      151.28      5.25 o
   3   1   9      138.90      128.07      7.06 o
   4   1   9        7.53       10.07      3.90 o
   5   1   9      528.46      547.37     19.27 o
   6   1   9      254.64      232.42      4.67 o
 -10   2   9      863.58      778.71     67.04 o
  -9   2   9      165.74      154.31     10.78 o
  -8   2   9      245.18      266.96     13.27 o
  -7   2   9       13.37       20.59      5.67 o
  -6   2   9      401.07      395.58     12.85 o
  -5   2   9       18.85       28.05      3.73 o
  -4   2   9     4409.43     4385.46    136.42 o
  -3   2   9      148.60      154.79      6.35 o
  -2   2   9      891.36      911.93     30.13 o
  -1   2   9     1212.27     1303.93     15.48 o
   0   2   9      527.38      554.03     18.47 o
   1   2   9      367.12      368.70     10.33 o
   2   2   9     1009.32     1062.34     14.56 o
   3   2   9        1.94       17.72      4.27 o
   4   2   9     1134.93     1073.62     33.61 o
   5   2   9       20.74       35.74      5.29 o
   6   2   9       67.19       75.06      6.18 o
 -10   3   9       52.09       50.87      7.13 o
  -9   3   9       70.86       79.79     11.75 o
  -8   3   9      913.37      898.64      9.08 o
  -7   3   9      811.47      803.10     12.02 o
  -6   3   9     2251.92     2173.97     17.97 o
  -5   3   9      628.57      642.11     10.08 o
  -4   3   9      227.17      251.42      5.79 o
  -3   3   9      315.49      342.85      7.37 o
  -2   3   9      261.97      304.33     11.47 o
  -1   3   9      193.61      197.72      6.35 o
   0   3   9    10168.13     9805.73    158.44 o
   1   3   9     1014.10     1008.03     10.13 o
   2   3   9       66.11       78.93      3.85 o
   3   3   9        0.28       17.57      4.14 o
   4   3   9        2.89       22.20      3.98 o
   5   3   9       81.60      103.66      6.58 o
   6   3   9      598.24      485.10     28.39 o
 -10   4   9       63.54       57.52      6.08 o
  -9   4   9      203.80      220.31      7.42 o
  -8   4   9      102.17       94.72      7.05 o
  -7   4   9       20.36       40.79      6.26 o
  -6   4   9        6.73       25.04      4.93 o
  -5   4   9     2149.09     2155.69     91.57 o
  -4   4   9     1922.02     1959.72     59.37 o
  -3   4   9     2372.46     2492.40     56.67 o
  -2   4   9      786.98      844.79     19.07 o
  -1   4   9      289.19      330.73      6.17 o
   0   4   9      258.12      262.70      4.83 o
   1   4   9     1576.39     1523.53     19.35 o
   2   4   9       41.96       78.41     12.06 o
   3   4   9      597.04      555.65      5.45 o
   4   4   9      281.68      286.45      9.20 o
   5   4   9     1095.07     1001.09     23.31 o
   6   4   9        0.28       13.95      4.46 o
 -10   5   9        0.43        0.90      7.13 o
  -9   5   9     1012.04      906.74     19.49 o
  -8   5   9       41.68       56.43      6.26 o
  -7   5   9     2839.79     2699.62    132.14 o
  -6   5   9      563.28      538.11     21.39 o
  -5   5   9     3320.77     3299.82     92.65 o
  -4   5   9      375.15      387.36      5.89 o
  -3   5   9        0.41       13.31      4.30 o
  -2   5   9      539.69      567.35     17.28 o
  -1   5   9     1929.35     1976.25     72.29 o
   0   5   9      244.74      288.99     12.21 o
   1   5   9     3797.82     3862.76     85.11 o
   2   5   9        3.56       17.38      3.32 o
   3   5   9       67.31       73.32      3.53 o
   4   5   9        0.49       -1.78      5.11 o
   5   5   9      262.58      256.84      6.94 o
   6   5   9       59.15       52.90      5.60 o
 -10   6   9      526.24      402.69     40.77 o
  -9   6   9        0.99        0.41      6.84 o
  -8   6   9       45.23       70.33     17.55 o
  -7   6   9      148.83      142.63      7.31 o
  -6   6   9     1043.16     1060.12     39.23 o
  -5   6   9      811.26      902.25     28.03 o
  -4   6   9      723.44      729.02     12.52 o
  -3   6   9     2443.02     2555.64     86.13 o
  -2   6   9      946.36      993.97     32.76 o
  -1   6   9        2.82        4.01      5.37 o
   0   6   9       76.24       90.85      4.03 o
   1   6   9     1310.11     1336.41     46.68 o
   2   6   9     1078.76     1130.74     37.15 o
   3   6   9      185.74      206.58      4.24 o
   4   6   9      580.97      579.80      5.73 o
   5   6   9      635.04      638.61     27.44 o
   6   6   9       14.46       17.95     13.41 o
  -9   7   9       70.90       87.12      5.68 o
  -8   7   9      808.97      792.23      9.05 o
  -7   7   9      139.97      143.75      7.04 o
  -6   7   9     3598.05     3703.74     98.87 o
  -5   7   9       83.45       88.00      5.61 o
  -4   7   9      257.81      253.66      5.97 o
  -3   7   9      171.66      171.64      5.60 o
  -2   7   9      553.42      582.93     31.38 o
  -1   7   9     1260.65     1256.38     63.30 o
   0   7   9     4851.56     4567.00     96.72 o
   1   7   9      192.67      206.48      6.42 o
   2   7   9      281.63      291.75      4.31 o
   3   7   9        0.51        4.07      3.76 o
   4   7   9       56.04       77.99      5.07 o
   5   7   9        0.20        7.30      4.15 o
  -9   8   9      434.33      479.15      8.46 o
  -8   8   9       87.00       80.44      5.94 o
  -7   8   9       10.06       29.24      6.08 o
  -6   8   9        5.39        6.49      5.19 o
  -5   8   9      340.12      331.71      7.22 o
  -4   8   9     1941.31     1927.04     13.27 o
  -3   8   9      757.97      765.18      9.68 o
  -2   8   9     1458.53     1522.61     12.16 o
  -1   8   9      306.46      311.45     19.07 o
   0   8   9       78.63       77.87      4.17 o
   1   8   9       14.26       41.67      4.37 o
   2   8   9     1577.98     1628.54     23.98 o
   3   8   9      240.47      227.27      8.98 o
   4   8   9     1079.97     1013.16     46.64 o
   5   8   9        7.73       19.90      4.73 o
  -9   9   9      156.96      155.41      7.51 o
  -8   9   9       70.07       73.58     14.37 o
  -7   9   9     1029.40      919.15     55.43 o
  -6   9   9      403.68      404.80      8.74 o
  -5   9   9      797.65      820.26     12.27 o
  -4   9   9      107.00      137.67      8.57 o
  -3   9   9     1026.21     1036.36     12.44 o
  -2   9   9        5.88       12.16      7.74 o
  -1   9   9     1236.89     1191.68     37.60 o
   0   9   9        0.57       15.44      3.79 o
   1   9   9     2754.46     2785.03     80.24 o
   2   9   9        2.07        6.45      4.80 o
   3   9   9      199.89      215.27     10.87 o
   4   9   9      116.23      127.63      6.74 o
   5   9   9      363.43      323.04     12.89 o
  -9  10   9      725.75      719.74     52.38 o
  -8  10   9      265.40      265.07     20.59 o
  -7  10   9      105.38       92.96     21.70 o
  -6  10   9       42.61       61.15      4.19 o
  -5  10   9      800.95      879.34     11.33 o
  -4  10   9       82.51       90.12      8.29 o
  -3  10   9     4231.96     4428.51     20.46 o
  -2  10   9      821.82      853.91     11.06 o
  -1  10   9     2491.51     2603.76     16.03 o
   0  10   9       77.35       93.04      5.63 o
   1  10   9      596.11      648.39     19.47 o
   2  10   9       35.85       44.89      3.60 o
   3  10   9      440.16      445.00     11.59 o
   4  10   9       93.09       85.60      7.51 o
   5  10   9      323.01      305.76     12.85 o
  -9  11   9       91.05       88.84      8.57 o
  -8  11   9     1789.73     1667.85     45.61 o
  -7  11   9      127.34      131.78     12.72 o
  -6  11   9      373.91      405.16     10.56 o
  -5  11   9       59.65       55.01      6.08 o
  -4  11   9      116.50      130.20      7.19 o
  -3  11   9     1165.89     1162.97     11.06 o
  -2  11   9      240.33      262.61      8.85 o
  -1  11   9      190.04      207.33      6.63 o
   0  11   9     2422.26     2534.83    136.56 o
   1  11   9      483.66      504.19     10.05 o
   2  11   9      608.30      618.51     15.40 o
   3  11   9       16.18       14.43      3.89 o
   4  11   9       60.97       64.64      4.03 o
   5  11   9      343.21      332.47     20.15 o
  -9  12   9       16.83       33.66      5.88 o
  -8  12   9      463.99      504.27      9.51 o
  -7  12   9        7.90       11.29      5.48 o
  -6  12   9       28.11       46.57      5.96 o
  -5  12   9       21.55       64.69      8.85 o
  -4  12   9     7449.28     8078.31     26.26 o
  -3  12   9       11.06       42.85      6.08 o
  -2  12   9     1994.75     2096.49     13.27 o
  -1  12   9      242.29      278.92      9.40 o
   0  12   9        1.84        9.95      6.36 o
   1  12   9       23.90       19.63      4.08 o
   2  12   9      172.13      204.31     17.13 o
   3  12   9      426.37      451.42     11.61 o
   4  12   9      992.14      916.02     25.00 o
   5  12   9       16.45       16.12      5.51 o
  -9  13   9      358.91      326.68      7.68 o
  -8  13   9      700.87      688.35     27.37 o
  -7  13   9     1305.14     1286.95     52.15 o
  -6  13   9       21.93       34.00      4.30 o
  -5  13   9      323.52      329.51      7.74 o
  -4  13   9        1.97       41.19      6.63 o
  -3  13   9       61.78       60.54      9.12 o
  -2  13   9       96.40      108.64      6.36 o
  -1  13   9      457.78      502.29      9.95 o
   0  13   9     2876.21     3219.10     17.42 o
   1  13   9      892.22      946.15     62.85 o
   2  13   9       55.12       52.42      4.38 o
   3  13   9        9.76       20.78      5.07 o
   4  13   9       66.40       77.98      8.70 o
   5  13   9      115.88       99.79     11.06 o
  -8  14   9        9.11       10.50      8.85 o
  -7  14   9        4.13       27.57      6.74 o
  -6  14   9      145.88      131.86      4.89 o
  -5  14   9      800.07      902.57     11.89 o
  -4  14   9      166.03      204.01      9.12 o
  -3  14   9     3643.79     3855.18     18.80 o
  -2  14   9        1.95       25.43      7.74 o
  -1  14   9      495.05      561.44     10.23 o
   0  14   9       41.38       46.72      8.85 o
   1  14   9      943.72      940.84     27.72 o
   2  14   9       78.17       63.58      5.08 o
   3  14   9     1064.19     1060.61     28.85 o
   4  14   9       15.07       24.34      4.91 o
  -8  15   9      305.45      283.82     21.16 o
  -7  15   9      978.28      918.78     50.73 o
  -6  15   9      637.19      653.83     39.67 o
  -5  15   9      943.63     1095.79     12.44 o
  -4  15   9       88.67       87.91      6.63 o
  -3  15   9        1.22        2.76      6.36 o
  -2  15   9      262.39      285.28      9.12 o
  -1  15   9      769.05      742.23      9.12 o
   0  15   9      207.96      185.77      7.19 o
   1  15   9      580.72      576.27      9.95 o
   2  15   9      231.89      227.77     13.22 o
   3  15   9      143.48      129.80      5.06 o
   4  15   9        3.58        0.55      4.61 o
  -8  16   9       40.97       38.33      7.33 o
  -7  16   9       73.36       71.09      8.57 o
  -6  16   9      204.70      216.51      7.23 o
  -5  16   9       18.94       38.15      8.85 o
  -4  16   9     1162.43     1274.65     12.99 o
  -3  16   9        1.58       16.86      8.29 o
  -2  16   9     1614.78     1749.84     14.10 o
  -1  16   9       50.28       53.91      6.08 o
   0  16   9       27.12       21.84      6.08 o
   1  16   9      230.20      269.53      6.84 o
   2  16   9     1184.39     1192.84     80.21 o
   3  16   9       54.07       64.27      5.48 o
   4  16   9      566.53      487.43     19.43 o
  -7  17   9       78.46       85.78     12.30 o
  -6  17   9     1717.54     1820.72    130.34 o
  -5  17   9      142.50      134.35      6.91 o
  -4  17   9      435.65      410.78      8.29 o
  -3  17   9        8.00       -1.11      6.36 o
  -2  17   9      538.57      563.93      8.85 o
  -1  17   9      314.69      336.70      9.68 o
   0  17   9      570.12      565.87      8.85 o
   1  17   9      136.69      121.91      9.12 o
   2  17   9      386.39      354.99      7.18 o
   3  17   9        0.09       17.00      9.41 o
  -7  18   9       51.01       66.82      7.03 o
  -6  18   9      170.66      188.42      7.23 o
  -5  18   9      433.71      423.78      8.57 o
  -4  18   9      150.36      158.40      9.12 o
  -3  18   9     2198.43     2315.16     15.76 o
  -2  18   9      167.69      194.61      7.19 o
  -1  18   9       23.46       30.13      8.85 o
   0  18   9        4.01        4.98      6.08 o
   1  18   9        7.03       12.72      6.36 o
   2  18   9      523.19      547.42     31.55 o
   3  18   9      381.53      336.06     16.07 o
  -7  19   9      751.33      727.52     11.61 o
  -6  19   9       92.20       97.19      6.94 o
  -5  19   9      384.51      420.18     10.78 o
  -4  19   9      175.02      170.56      9.40 o
  -3  19   9       66.74       72.43      6.91 o
  -2  19   9        6.10       13.55      8.57 o
  -1  19   9     1117.94     1206.37     12.99 o
   0  19   9       12.84       15.20      6.08 o
   1  19   9      904.53      837.33     10.23 o
   2  19   9       33.04       25.38      6.29 o
   3  19   9       79.71       77.91     13.54 o
  -6  20   9        8.13       14.77     13.82 o
  -5  20   9      248.22      295.23     10.50 o
  -4  20   9      409.07      459.16     10.78 o
  -3  20   9     1024.39     1067.05     12.99 o
  -2  20   9     1172.34     1149.42     11.61 o
  -1  20   9      335.27      364.62      8.29 o
   0  20   9        3.95        8.29      6.36 o
   1  20   9      115.54       79.89      7.19 o
   2  20   9       88.73       91.78      9.95 o
  -6  21   9      438.60      406.20     29.72 o
  -5  21   9        6.19       11.33      9.68 o
  -4  21   9        6.30       -3.59      6.63 o
  -3  21   9       13.80       17.42      6.63 o
  -2  21   9      717.19      781.76     12.16 o
  -1  21   9        2.35        9.40      9.40 o
   0  21   9     1395.72     1441.06     14.65 o
   1  21   9      135.84      150.38      7.46 o
   2  21   9      250.02      190.19      8.02 o
  -5  22   9       95.72       92.05     10.50 o
  -4  22   9     1124.45     1085.01     13.82 o
  -3  22   9      197.66      222.81     10.23 o
  -2  22   9      455.49      439.81      9.12 o
  -1  22   9      112.92      127.71      9.95 o
   0  22   9       38.02       66.90      9.95 o
   1  22   9       57.94       24.33      9.68 o
  -4  23   9        0.55       28.47     10.23 o
  -3  23   9      207.84      229.17     10.50 o
  -2  23   9      106.83      150.93      9.95 o
  -1  23   9      639.30      595.44      9.95 o
   0  23   9      261.03      223.08      8.57 o
  -3  24   9      485.34      469.94      9.68 o
  -2  24   9       38.41       22.39      9.95 o
  -1  24   9      260.54      258.19     11.06 o
  -8   0  10      776.64      709.89     12.99 o
  -6   0  10      648.62      635.61     43.95 o
  -4   0  10     5541.99     5524.59     27.09 o
  -2   0  10      687.73      709.34     12.16 o
   0   0  10       71.22      102.96      9.95 o
   2   0  10       13.00       13.71      5.67 o
   4   0  10     1078.77     1161.75     14.10 o
  -9   1  10      178.67      185.88     19.07 o
  -8   1  10      563.96      573.55      8.31 o
  -7   1  10      256.56      273.22     14.96 o
  -6   1  10      151.28      157.78      7.98 o
  -5   1  10      326.91      337.47      9.86 o
  -4   1  10       16.73       28.46      6.44 o
  -3   1  10       76.45       82.14      6.42 o
  -2   1  10      495.46      544.56      7.91 o
  -1   1  10     1627.69     1719.82     29.03 o
   0   1  10     3812.91     3612.48    113.84 o
   1   1  10      134.49      158.20      6.98 o
   2   1  10      168.19      161.07      4.16 o
   3   1  10        0.68        1.43      5.15 o
   4   1  10      425.11      476.57      5.98 o
   5   1  10      113.37      116.12      5.47 o
  -9   2  10      629.32      586.46     55.43 o
  -8   2  10       60.60       70.50      6.65 o
  -7   2  10       12.73       25.74      4.28 o
  -6   2  10      385.92      375.79     14.88 o
  -5   2  10     3134.74     3130.37    116.31 o
  -4   2  10     1177.04     1183.21     54.39 o
  -3   2  10     1200.39     1250.75     29.03 o
  -2   2  10       38.71       55.31      6.17 o
  -1   2  10      446.75      480.61     18.52 o
   0   2  10      102.70      107.96      5.75 o
   1   2  10      378.49      419.77      7.14 o
   2   2  10       76.72       73.18      5.87 o
   3   2  10     1102.05      977.15     22.89 o
   4   2  10      104.56      123.86      7.91 o
   5   2  10      208.00      182.93      6.38 o
  -9   3  10      495.47      447.77      8.68 o
  -8   3  10       30.00       37.75     11.75 o
  -7   3  10      862.21      789.72     26.43 o
  -6   3  10      729.91      718.57     20.90 o
  -5   3  10     1031.59     1021.95     39.22 o
  -4   3  10      216.78      227.47     11.28 o
  -3   3  10      535.74      517.97      7.99 o
  -2   3  10      129.43      165.47     14.24 o
  -1   3  10     3599.18     3629.89     34.14 o
   0   3  10       47.03       65.61      7.69 o
   1   3  10      732.69      704.11      7.67 o
   2   3  10      217.77      232.49     12.37 o
   3   3  10      213.04      223.65      5.79 o
   4   3  10       37.52       44.74      4.14 o
   5   3  10      547.36      469.07     37.51 o
  -9   4  10       55.59       58.47      5.88 o
  -8   4  10        0.73       15.94      6.97 o
  -7   4  10       14.95       29.60      6.46 o
  -6   4  10      724.64      802.92     17.12 o
  -5   4  10      209.63      215.70      5.40 o
  -4   4  10     1497.22     1499.56     22.83 o
  -3   4  10      260.92      309.71      7.12 o
  -2   4  10     1017.40     1113.24     10.02 o
  -1   4  10      988.83     1013.14     13.55 o
   0   4  10       93.38      115.34      5.31 o
   1   4  10      560.45      559.66      5.58 o
   2   4  10     1062.40     1001.55      6.30 o
   3   4  10      245.31      278.55      9.75 o
   4   4  10     1236.43     1158.86     41.75 o
   5   4  10        0.24       -0.89      4.42 o
  -9   5  10       98.59      116.47      7.31 o
  -8   5  10      943.51      838.30     28.33 o
  -7   5  10        3.99        9.14      3.90 o
  -6   5  10     4380.57     4383.74    185.22 o
  -5   5  10      127.00      144.59      5.40 o
  -4   5  10        3.63       32.18      9.93 o
  -3   5  10       99.40      108.20      5.96 o
  -2   5  10     1356.81     1428.84     72.56 o
  -1   5  10      190.73      197.47      6.19 o
   0   5  10     2790.45     2657.49     53.48 o
   1   5  10      134.69      137.46      7.66 o
   2   5  10      217.93      206.85      7.54 o
   3   5  10        8.48       16.07      4.06 o
   4   5  10       59.71       54.79      5.04 o
   5   5  10       20.47       31.24      3.86 o
  -9   6  10      356.16      305.78      7.36 o
  -8   6  10      122.46      137.53      7.64 o
  -7   6  10       28.04       39.80      4.59 o
  -6   6  10       10.13       22.18      5.14 o
  -5   6  10     1681.10     1674.51     28.51 o
  -4   6  10     1018.18     1046.49     20.57 o
  -3   6  10     1114.88     1129.53     29.19 o
  -2   6  10      700.18      759.76     32.62 o
  -1   6  10       99.10      130.56      7.11 o
   0   6  10      338.30      358.23     11.17 o
   1   6  10      207.68      242.78      5.45 o
   2   6  10      852.60      809.60     13.37 o
   3   6  10      709.62      679.70     13.61 o
   4   6  10      208.17      207.35      8.65 o
   5   6  10      124.87      101.06      8.90 o
  -9   7  10     1039.83      908.91     74.50 o
  -8   7  10        8.37        6.96      5.42 o
  -7   7  10     1517.82     1395.48     48.83 o
  -6   7  10      207.89      227.23      4.90 o
  -5   7  10      456.61      434.52      6.80 o
  -4   7  10       40.43       55.28      5.24 o
  -3   7  10        4.28       22.99      6.09 o
  -2   7  10      610.04      637.50     24.46 o
  -1   7  10     3681.60     3794.34    136.97 o
   0   7  10       87.99       82.40      5.38 o
   1   7  10      962.58      960.69     23.18 o
   2   7  10       24.99       21.57      3.89 o
   3   7  10       12.45       27.52      3.76 o
   4   7  10       21.55       24.99      3.96 o
  -9   8  10        6.88       19.83      8.29 o
  -8   8  10      150.90      172.95      6.29 o
  -7   8  10       39.12       49.48      4.40 o
  -6   8  10        7.84       23.05      4.81 o
  -5   8  10     1452.38     1495.14     11.93 o
  -4   8  10     1520.57     1444.66     12.16 o
  -3   8  10     1378.99     1442.17     13.55 o
  -2   8  10      168.50      184.93      8.02 o
  -1   8  10       24.04       33.94      7.33 o
   0   8  10       49.83       66.72      6.77 o
   1   8  10      379.48      408.78     10.77 o
   2   8  10       49.54       58.55      8.00 o
   3   8  10      583.15      551.98     10.85 o
   4   8  10       51.64       39.39      4.87 o
  -9   9  10       97.53      116.57     12.99 o
  -8   9  10     1052.11      954.70     27.91 o
  -7   9  10      220.63      219.53     10.92 o
  -6   9  10      193.59      197.11      5.57 o
  -5   9  10       30.26       45.06      8.57 o
  -4   9  10       79.22       71.87      6.91 o
  -3   9  10      137.97      177.75      6.91 o
  -2   9  10     1060.36     1149.15     12.44 o
  -1   9  10        5.26       31.47     11.06 o
   0   9  10     2469.22     2530.71     78.23 o
   1   9  10       16.70       26.69      4.47 o
   2   9  10      377.61      365.69      4.89 o
   3   9  10       37.35       37.24      4.63 o
   4   9  10      235.60      219.97     12.37 o
  -8  10  10      136.89      117.33     11.37 o
  -7  10  10       94.46      102.13      5.63 o
  -6  10  10      143.91      142.25     18.66 o
  -5  10  10       57.77       87.35      8.85 o
  -4  10  10     2719.77     2615.37     15.76 o
  -3  10  10      289.77      302.97      9.40 o
  -2  10  10     1626.86     1665.25     12.72 o
  -1  10  10      116.95      127.71      8.85 o
   0  10  10      135.16      139.35      7.61 o
   1  10  10        9.15       28.43      4.47 o
   2  10  10      194.47      204.26      4.67 o
   3  10  10       29.57       32.02      4.73 o
   4  10  10      814.91      804.54     29.73 o
  -8  11  10      155.15      165.03      8.46 o
  -7  11  10     1578.77     1568.90     38.02 o
  -6  11  10      433.77      405.47     12.16 o
  -5  11  10       14.67       29.58      6.36 o
  -4  11  10      301.30      320.11      8.02 o
  -3  11  10      498.91      544.58     11.06 o
  -2  11  10       18.67        6.36      8.85 o
  -1  11  10     1988.78     1943.63     13.55 o
   0  11  10     1068.73     1016.85     12.30 o
   1  11  10      190.56      211.81     10.43 o
   2  11  10       30.28       32.69      5.27 o
   3  11  10      166.56      165.47      5.91 o
   4  11  10       49.14       58.98      5.21 o
  -8  12  10        0.49        4.73      5.71 o
  -7  12  10        6.20        3.34      5.62 o
  -6  12  10       30.39       46.14      6.35 o
  -5  12  10     1351.29     1431.39     13.55 o
  -4  12  10       35.08       52.80      8.85 o
  -3  12  10     2044.11     2166.99     15.76 o
  -2  12  10       11.45       21.01      8.29 o
  -1  12  10      914.08      999.04     12.44 o
   0  12  10        6.44        9.40      8.85 o
   1  12  10      767.56      755.83     20.56 o
   2  12  10      184.64      200.57      8.54 o
   3  12  10     1015.38      938.27     21.85 o
   4  12  10       16.14       27.37      4.28 o
  -8  13  10      831.63      752.37     27.16 o
  -7  13  10      443.72      393.97     20.87 o
  -6  13  10     1177.10     1115.82      8.74 o
  -5  13  10      315.38      328.13      7.74 o
  -4  13  10        3.38        2.21      8.85 o
  -3  13  10      501.87      516.66     10.78 o
  -2  13  10      197.25      208.99      9.12 o
  -1  13  10      920.53      931.04     10.23 o
   0  13  10      342.08      317.35      7.74 o
   1  13  10      125.40      124.18     10.96 o
   2  13  10      402.81      369.63      8.38 o
   3  13  10      161.38      153.61      7.08 o
  -8  14  10       18.43       18.36      4.98 o
  -7  14  10       13.14       17.42     11.06 o
  -6  14  10      427.48      399.53     25.99 o
  -5  14  10        5.28        9.95      8.85 o
  -4  14  10     1518.97     1464.01     12.16 o
  -3  14  10       99.71       95.37      6.36 o
  -2  14  10     1413.16     1504.09     13.55 o
  -1  14  10      525.18      534.63      8.85 o
   0  14  10      212.23      246.58      9.68 o
   1  14  10       34.59       27.83      5.37 o
   2  14  10      745.59      699.34     17.86 o
   3  14  10        0.01        5.54      5.11 o
  -7  15  10      857.45      809.87     11.33 o
  -6  15  10      785.95      870.78     12.72 o
  -5  15  10       37.58       29.86      6.36 o
  -4  15  10       81.62       91.78      9.40 o
  -3  15  10       24.50       28.75      6.36 o
  -2  15  10      156.67      179.41      9.40 o
  -1  15  10      158.95      171.39      9.40 o
   0  15  10     1113.15     1109.89     13.27 o
   1  15  10      277.70      241.05      9.95 o
   2  15  10       73.62       55.78      4.53 o
   3  15  10        0.35        3.04      5.03 o
  -7  16  10       30.55       27.01      5.08 o
  -6  16  10       48.05       45.34      6.91 o
  -5  16  10      754.18      794.48     12.16 o
  -4  16  10      216.26      206.22      7.74 o
  -3  16  10     1546.13     1657.51     14.65 o
  -2  16  10       11.60       36.21      8.85 o
  -1  16  10        0.27       11.89      8.85 o
   0  16  10      276.52      275.88      8.02 o
   1  16  10      329.46      328.13     10.78 o
   2  16  10        0.16        7.69      4.99 o
  -7  17  10      622.66      567.85     20.59 o
  -6  17  10       61.36       40.08      9.95 o
  -5  17  10      317.22      348.03     10.50 o
  -4  17  10       39.19       48.65      9.12 o
  -3  17  10       43.23       68.56      9.40 o
  -2  17  10      537.16      617.84     11.33 o
  -1  17  10     1450.28     1496.90     14.10 o
   0  17  10        0.34       10.78      6.63 o
   1  17  10      485.10      414.93      9.40 o
   2  17  10       27.37       17.74      7.48 o
  -6  18  10      166.75      171.11     10.23 o
  -5  18  10      807.37      779.27     10.50 o
  -4  18  10      535.53      499.52      9.12 o
  -3  18  10       88.39       79.06      7.19 o
  -2  18  10      800.44      762.41     10.23 o
  -1  18  10        8.47       14.65      6.36 o
   0  18  10       39.44       47.27      9.68 o
   1  18  10       66.71       63.58      7.46 o
   2  18  10      478.96      382.79     54.73 o
  -6  19  10      436.78      432.90     11.61 o
  -5  19  10       19.22       28.75      9.68 o
  -4  19  10        6.76        1.11      9.40 o
  -3  19  10      368.06      404.98     11.06 o
  -2  19  10      715.19      660.96      9.95 o
  -1  19  10        0.06       -6.63      6.63 o
   0  19  10     1115.12     1056.54     13.82 o
   1  19  10       43.06       51.69      9.40 o
  -5  20  10       95.02       71.60     10.23 o
  -4  20  10      335.16      310.99      8.57 o
  -3  20  10      534.33      471.88      9.40 o
  -2  20  10      405.75      471.88     11.61 o
  -1  20  10      146.82      142.64      7.74 o
   0  20  10        0.99        9.40      7.19 o
   1  20  10      109.51       71.04     10.23 o
  -4  21  10        7.49       16.86      9.68 o
  -3  21  10      118.79      142.64     10.23 o
  -2  21  10        5.03       12.72      6.63 o
  -1  21  10     1102.98     1119.29     14.10 o
   0  21  10       27.22       17.14      6.91 o
  -3  22  10      485.24      380.10      9.40 o
  -2  22  10        0.84       -8.57      9.95 o
  -9   0  11      636.39      608.44     13.55 o
  -7   0  11       85.52       86.53      6.94 o
  -5   0  11     1898.29     1810.43    170.56 o
  -3   0  11     1594.69     1736.57     16.86 o
  -1   0  11       58.74       74.64      9.12 o
   1   0  11      178.25      169.03      6.65 o
   3   0  11     1410.22     1331.31     30.55 o
  -9   1  11      203.76      165.73      6.97 o
  -8   1  11      306.67      292.12      8.86 o
  -7   1  11      461.34      499.63     10.50 o
  -6   1  11      267.63      253.70      9.48 o
  -5   1  11       13.39       22.80      4.39 o
  -4   1  11        5.51       20.26      4.96 o
  -3   1  11     1070.19     1117.96     34.28 o
  -2   1  11     1005.87     1037.43     33.73 o
  -1   1  11     1571.28     1566.05     41.19 o
   0   1  11      456.83      469.29      7.81 o
   1   1  11      381.74      355.10      9.30 o
   2   1  11       38.44       39.29      3.79 o
   3   1  11        0.06        6.04      4.03 o
   4   1  11       99.20       75.09      7.34 o
  -9   2  11       37.59       41.82      8.15 o
  -8   2  11      209.30      219.22      6.50 o
  -7   2  11        8.68       19.46      4.49 o
  -6   2  11     1032.31     1035.95     25.30 o
  -5   2  11       54.84       59.08      4.47 o
  -4   2  11     2260.72     2293.03     72.91 o
  -3   2  11      444.09      476.04      8.10 o
  -2   2  11      382.21      394.92     20.18 o
  -1   2  11      326.83      340.80      7.42 o
   0   2  11      137.95      141.54      6.74 o
   1   2  11       35.73       41.89      3.93 o
   2   2  11      773.66      759.99     17.08 o
   3   2  11        0.28        4.28      5.95 o
   4   2  11      315.64      285.43      7.50 o
  -8   3  11      718.90      679.85     24.46 o
  -7   3  11      148.92      137.46      4.90 o
  -6   3  11      289.63      282.73     17.48 o
  -5   3  11       64.45       69.38      5.67 o
  -4   3  11        0.07       12.40      5.41 o
  -3   3  11      169.83      175.36      6.83 o
  -2   3  11     1110.29     1169.51     23.64 o
  -1   3  11      243.15      224.19      7.03 o
   0   3  11     1084.91     1074.35     24.88 o
   1   3  11      117.41      108.79      5.07 o
   2   3  11      285.55      298.37     15.55 o
   3   3  11       27.39       39.94      4.05 o
   4   3  11      264.59      225.26      8.78 o
  -8   4  11       66.68       64.72      5.01 o
  -7   4  11        5.90       10.21      4.75 o
  -6   4  11       70.97       85.23      4.70 o
  -5   4  11     2989.34     3072.67     66.28 o
  -4   4  11      278.65      275.20     13.07 o
  -3   4  11      883.42      938.63     17.69 o
  -2   4  11      784.96      738.44     23.77 o
  -1   4  11       17.93       34.19      6.77 o
   0   4  11       64.81       81.57      6.35 o
   1   4  11      221.24      228.25      4.97 o
   2   4  11      103.21       92.90      8.50 o
   3   4  11     1166.70     1146.06     16.76 o
   4   4  11       57.77       52.49      5.71 o
  -8   5  11       38.24       39.65      4.10 o
  -7   5  11      817.67      782.92     30.00 o
  -6   5  11        5.10        8.28      4.95 o
  -5   5  11      363.64      392.26     16.48 o
  -4   5  11        0.87       10.11      4.38 o
  -3   5  11        8.05       17.95      5.53 o
  -2   5  11        2.41       10.74     11.33 o
  -1   5  11     2920.57     2872.54     36.21 o
   0   5  11       55.76       51.44      6.35 o
   1   5  11      461.52      424.14     17.56 o
   2   5  11        0.57        7.94      4.24 o
   3   5  11      132.67      112.10      6.74 o
  -8   6  11       96.58       90.29      5.35 o
  -7   6  11       15.12       23.87      5.14 o
  -6   6  11      536.08      515.77     13.49 o
  -5   6  11      970.83     1012.02     52.77 o
  -4   6  11      636.59      682.67     15.41 o
  -3   6  11      649.94      684.28     23.09 o
  -2   6  11     2017.01     2061.21     62.61 o
  -1   6  11       77.38       64.09      7.46 o
   0   6  11      343.21      338.89      7.56 o
   1   6  11       93.65      104.03      4.88 o
   2   6  11      599.76      609.92     22.10 o
   3   6  11      841.58      828.20     34.23 o
  -8   7  11      836.39      769.12     18.69 o
  -7   7  11       72.79       80.61      5.12 o
  -6   7  11      941.64      870.90     33.92 o
  -5   7  11      158.11      148.18      5.81 o
  -4   7  11       20.23       18.73      5.62 o
  -3   7  11        5.53       13.25      5.33 o
  -2   7  11     2224.10     2433.40    172.63 o
  -1   7  11       48.49       42.89      5.51 o
   0   7  11      393.46      348.50      6.85 o
   1   7  11        1.42        6.07      4.32 o
   2   7  11      378.95      370.40      7.91 o
   3   7  11        3.56        8.94      5.79 o
  -8   8  11      162.86      147.76      5.41 o
  -7   8  11        0.09       11.30      5.28 o
  -6   8  11      688.46      664.62     28.23 o
  -5   8  11      233.76      226.13      7.74 o
  -4   8  11      300.22      337.81      9.95 o
  -3   8  11     1175.72     1289.02     13.82 o
  -2   8  11      658.94      699.11     12.16 o
  -1   8  11      176.29      161.30     12.58 o
   0   8  11      208.48      209.66      6.36 o
   1   8  11      183.92      183.03      4.63 o
   2   8  11      761.96      667.12     14.88 o
   3   8  11       58.70       46.61      4.59 o
  -8   9  11       35.86       44.44      4.95 o
  -7   9  11      924.45      891.48     18.88 o
  -6   9  11     1014.85      967.18     96.61 o
  -5   9  11        7.75       16.03      6.08 o
  -4   9  11        0.60       12.72      8.57 o
  -3   9  11     1415.71     1418.40     12.72 o
  -2   9  11      223.94      207.60      7.46 o
  -1   9  11     1431.69     1353.18     14.24 o
   0   9  11       26.54       31.67      5.33 o
   1   9  11      433.98      406.79     10.94 o
   2   9  11      223.04      199.62      4.55 o
   3   9  11       38.44       38.70      4.23 o
  -8  10  11      252.12      229.19      6.81 o
  -7  10  11      104.52      117.51     14.37 o
  -6  10  11      280.46      259.57      6.37 o
  -5  10  11      778.10      748.31      9.68 o
  -4  10  11      206.61      210.64      9.68 o
  -3  10  11      781.28      823.78     12.44 o
  -2  10  11       23.94       25.99      8.85 o
  -1  10  11       72.84       86.52      9.12 o
   0  10  11        0.05        6.54      5.69 o
   1  10  11      120.34      120.48      5.93 o
   2  10  11        3.37       11.95      4.55 o
   3  10  11      821.38      696.35     24.06 o
  -7  11  11      297.14      296.49     23.22 o
  -6  11  11      350.43      348.18     17.00 o
  -5  11  11      117.72      108.92      9.40 o
  -4  11  11       12.92       21.29      9.12 o
  -3  11  11       73.28       80.44      8.85 o
  -2  11  11     1329.72     1258.62     11.89 o
  -1  11  11      709.61      714.31     11.89 o
   0  11  11     1016.96     1118.74     12.99 o
   1  11  11      187.37      177.17      5.45 o
   2  11  11       27.58       22.87      4.50 o
   3  11  11       24.19       32.86      4.35 o
  -7  12  11       16.94       24.25      5.08 o
  -6  12  11      349.50      365.81     31.79 o
  -5  12  11       65.29       75.19      9.40 o
  -4  12  11     1338.37     1354.26     14.10 o
  -3  12  11        0.06       21.56      8.57 o
  -2  12  11      474.88      532.69     11.33 o
  -1  12  11        0.29        9.95      8.85 o
   0  12  11       86.09       87.63      9.68 o
   1  12  11       67.88       72.83      4.66 o
   2  12  11      491.80      450.38     12.95 o
  -7  13  11     1013.64      934.94      9.77 o
  -6  13  11      168.97      156.54     10.78 o
  -5  13  11      329.45      347.48      8.57 o
  -4  13  11        2.02       17.97      8.85 o
  -3  13  11      136.52      161.16      9.68 o
  -2  13  11      451.11      513.62     11.06 o
  -1  13  11      411.34      382.31      8.57 o
   0  13  11      614.45      562.00      9.68 o
   1  13  11      300.21      293.58     10.78 o
   2  13  11      173.11      171.48      7.58 o
  -7  14  11      182.00      153.43      7.46 o
  -6  14  11       13.88       19.35      9.68 o
  -5  14  11      767.48      797.52     12.72 o
  -4  14  11       68.12       86.80      9.40 o
  -3  14  11      746.21      829.31     12.16 o
  -2  14  11       19.11       33.45      9.12 o
  -1  14  11        9.36       26.54      9.40 o
   0  14  11       22.22       38.42      6.63 o
   1  14  11      532.17      449.76      9.40 o
   2  14  11        3.48       14.25      5.29 o
  -6  15  11      618.82      534.90     10.50 o
  -5  15  11      148.78      161.44     10.23 o
  -4  15  11        4.55       10.78      6.63 o
  -3  15  11       29.16       50.04      9.12 o
  -2  15  11       99.51      106.15      9.40 o
  -1  15  11     1103.68     1079.48     13.55 o
   0  15  11       95.00       96.75      9.68 o
   1  15  11       91.33      110.85     10.23 o
  -6  16  11      505.30      494.82     12.16 o
  -5  16  11      125.06      117.49      7.46 o
  -4  16  11      476.46      446.17      9.12 o
  -3  16  11      172.03      179.13     10.23 o
  -2  16  11      533.63      521.91     11.61 o
  -1  16  11       56.51       64.13      6.91 o
   0  16  11      274.07      233.31      8.02 o
   1  16  11        2.63       -1.11      6.91 o
  -5  17  11        0.93       -1.66      9.68 o
  -4  17  11       31.50       38.70      9.68 o
  -3  17  11      118.50      105.88      9.95 o
  -2  17  11      922.25      952.60     13.27 o
  -1  17  11       73.46       55.01      7.46 o
   0  17  11      207.87      170.56      7.74 o
  -5  18  11      515.26      434.83      9.68 o
  -4  18  11       67.91       62.47      7.46 o
  -3  18  11      704.31      591.30     10.50 o
  -2  18  11      170.57      238.29     10.50 o
  -1  18  11        0.50       12.44      6.91 o
   0  18  11       72.95       55.29      7.19 o
  -3  19  11       90.46       96.75     10.23 o
  -2  19  11       82.13       71.32     10.23 o
  -1  19  11     1208.74      992.13     12.99 o
  -8   0  12      443.10      391.77     23.22 o
  -6   0  12      879.73      814.72     57.91 o
  -4   0  12     1997.19     1951.92     19.07 o
  -2   0  12       39.24       52.80     11.61 o
   0   0  12        1.53       25.99      9.12 o
   2   0  12     1267.92     1132.02     36.77 o
  -8   1  12      469.48      438.78      7.98 o
  -7   1  12      319.64      301.85     12.57 o
  -6   1  12        2.16       15.28      4.63 o
  -5   1  12        0.04        9.03      4.65 o
  -4   1  12       15.06       21.56      6.65 o
  -3   1  12      444.97      467.40     15.34 o
  -2   1  12     1512.19     1518.18     85.28 o
  -1   1  12      265.36      224.97     19.49 o
   0   1  12      558.32      508.86     28.06 o
   1   1  12      466.39      434.68     19.79 o
   2   1  12       13.38       22.38      4.49 o
  -8   2  12       52.14       66.59      5.32 o
  -7   2  12      144.25      139.62      8.38 o
  -6   2  12       34.63       42.12      4.70 o
  -5   2  12      936.82      894.35     30.16 o
  -4   2  12      136.02      130.60      6.75 o
  -3   2  12     1917.19     1964.46     13.22 o
  -2   2  12        9.95       25.57      6.45 o
  -1   2  12      113.66      108.90      5.77 o
   0   2  12       50.51       56.95      6.45 o
   1   2  12      513.05      487.66      6.99 o
   2   2  12        1.29        6.19      4.91 o
  -8   3  12      445.56      414.61     17.93 o
  -7   3  12      476.15      449.39     17.92 o
  -6   3  12      187.38      186.07      5.31 o
  -5   3  12       62.39       74.48      7.42 o
  -4   3  12       87.83       82.46      5.69 o
  -3   3  12      816.99      818.26     18.24 o
  -2   3  12       88.08       83.86     18.24 o
  -1   3  12      430.79      416.06     26.54 o
   0   3  12        1.57        6.94      6.35 o
   1   3  12      472.73      419.70      6.01 o
   2   3  12      127.52      138.79      5.67 o
  -7   4  12      144.33      144.05      6.30 o
  -6   4  12      468.91      446.03     14.56 o
  -5   4  12       40.14       42.45      6.14 o
  -4   4  12     1501.93     1513.81     28.20 o
  -3   4  12      461.75      458.53      9.10 o
  -2   4  12      184.56      181.61      6.14 o
  -1   4  12        2.83        8.57      6.26 o
   0   4  12      271.07      245.45      9.12 o
   1   4  12       54.34       43.47      4.67 o
   2   4  12      992.97      878.34     31.39 o
  -7   5  12        0.99       13.42      4.83 o
  -6   5  12      879.79      814.94     26.49 o
  -5   5  12        2.98        3.62      5.08 o
  -4   5  12        1.48       11.34      5.14 o
  -3   5  12       26.61       41.94      7.08 o
  -2   5  12      783.79      790.63     20.87 o
  -1   5  12       50.97       56.29      7.04 o
   0   5  12      380.00      361.44     13.55 o
   1   5  12        0.28        7.30      4.63 o
   2   5  12       39.26       42.85      6.62 o
  -7   6  12       31.22       36.29      4.75 o
  -6   6  12      208.71      202.89      9.58 o
  -5   6  12     1109.89     1144.21     44.97 o
  -4   6  12      526.70      542.34     10.22 o
  -3   6  12      574.03      560.91      8.74 o
  -2   6  12      129.39      130.08      7.77 o
  -1   6  12       17.17       29.33      6.55 o
   0   6  12       55.04       53.52      5.97 o
   1   6  12      188.71      180.42      6.92 o
   2   6  12     1140.54      926.90     46.25 o
  -7   7  12      498.83      422.85     12.57 o
  -6   7  12      186.75      169.31      7.10 o
  -5   7  12      125.03      129.10     10.23 o
  -4   7  12        0.02        9.40      8.85 o
  -3   7  12      282.73      326.75     10.78 o
  -2   7  12       76.13       70.19      7.77 o
  -1   7  12      927.76      897.25      9.81 o
   0   7  12      114.60      114.00      7.12 o
   1   7  12      400.88      333.91     21.67 o
   2   7  12       29.43       31.99      5.00 o
  -7   8  12      499.23      416.88     21.90 o
  -6   8  12      190.96      163.07      7.23 o
  -5   8  12      548.01      522.19      9.68 o
  -4   8  12      894.63      819.63     10.78 o
  -3   8  12      616.20      631.66     12.16 o
  -2   8  12       62.37       63.86      9.40 o
  -1   8  12      135.36      118.19     12.58 o
   0   8  12        3.38       11.16      7.31 o
   1   8  12      255.35      221.95      5.92 o
   2   8  12      296.69      243.07      9.62 o
  -7   9  12      153.28      138.18      6.43 o
  -6   9  12      216.90      190.40     33.59 o
  -5   9  12       76.03       84.31      9.68 o
  -4   9  12      253.06      261.51     10.23 o
  -3   9  12       16.14       17.42      6.36 o
  -2   9  12     1526.56     1604.16     15.48 o
  -1   9  12      138.60      124.67      7.46 o
   0   9  12      718.06      671.63     13.55 o
   1   9  12       98.11      113.49      8.16 o
  -6  10  12      593.34      561.72     38.84 o
  -5  10  12      100.86      115.00      9.68 o
  -4  10  12      487.48      516.38     11.61 o
  -3  10  12      298.62      320.11     10.78 o
  -2  10  12      128.34      121.08      7.46 o
  -1  10  12       15.13       14.37      9.68 o
   0  10  12        0.35       10.99      7.77 o
   1  10  12      254.66      237.50      9.09 o
  -6  11  12       68.96       65.77     12.30 o
  -5  11  12        1.11        8.57      9.40 o
  -4  11  12        0.52       -6.63      6.63 o
  -3  11  12     1027.24      984.39     14.10 o
  -2  11  12      837.94      880.45     13.27 o
  -1  11  12      592.63      566.14     11.61 o
   0  11  12      121.33      137.39      7.74 o
   1  11  12      197.28      163.57      8.02 o
  -6  12  12       20.06       15.07     15.34 o
  -5  12  12      135.81      140.71      9.95 o
  -4  12  12       38.10       34.28      6.91 o
  -3  12  12      873.85      752.18     11.61 o
  -2  12  12        4.36       -0.83      6.63 o
  -1  12  12        5.99        8.02      6.91 o
   0  12  12       51.10       40.91      7.19 o
  -5  13  12       41.40       50.04      7.19 o
  -4  13  12       39.40       31.51      6.91 o
  -3  13  12      678.78      604.57     10.23 o
  -2  13  12      247.68      244.65     10.50 o
  -1  13  12      234.53      230.55     10.78 o
   0  13  12      231.54      218.94     10.50 o
  -5  14  12       10.10        9.12      6.91 o
  -4  14  12      366.36      334.49      9.12 o
  -3  14  12       98.07       97.03     10.23 o
  -2  14  12       67.60       60.54      9.95 o
  -1  14  12        0.56       -7.19      9.95 o
   0  14  12      180.62      144.30      8.29 o
  -4  15  12       33.42       43.12      9.95 o
  -3  15  12       20.36        3.32      9.95 o
  -2  15  12      633.62      582.73     12.72 o
  -1  15  12      434.96      329.79      9.68 o
  -3  16  12      151.74      127.16     10.50 o
  -5   0  13      736.90      686.03     65.10 o
  -3   0  13     1140.29      951.22     16.03 o
  -1   0  13       14.57       25.16      9.68 o
  -6   1  13       11.13       12.08      4.55 o
  -5   1  13       59.01       57.59      5.11 o
  -4   1  13       79.03       93.65      6.12 o
  -3   1  13      985.39      935.95     25.99 o
  -2   1  13      238.40      205.55      8.85 o
  -1   1  13      197.44      190.71     21.56 o
   0   1  13      397.84      338.96     14.79 o
  -6   2  13      367.56      331.58      6.95 o
  -5   2  13       17.66       19.93      4.87 o
  -4   2  13     1732.22     1588.14     23.85 o
  -3   2  13      122.15      127.18      7.43 o
  -2   2  13        0.14       10.01      6.64 o
  -1   2  13        8.67       10.92      6.84 o
   0   2  13      185.32      167.99      8.11 o
  -6   3  13       31.78       31.57      5.14 o
  -5   3  13       14.97       20.00      5.20 o
  -4   3  13       38.28       55.68      7.72 o
  -3   3  13       29.59       32.94      7.19 o
  -2   3  13      796.17      755.67     10.64 o
  -1   3  13      131.57      123.49      8.17 o
   0   3  13      431.81      398.98     18.80 o
  -6   4  13      143.22      120.74      5.39 o
  -5   4  13      925.95      901.27     26.20 o
  -4   4  13       66.21       68.27      6.75 o
  -3   4  13      217.31      182.74     11.15 o
  -2   4  13        0.61        1.79      9.95 o
  -1   4  13       57.63       72.26     21.01 o
   0   4  13        4.88        2.84      7.13 o
  -6   5  13       21.14       20.16      5.68 o
  -5   5  13      121.19      134.97      9.27 o
  -4   5  13       92.77       82.13      5.95 o
  -3   5  13      180.08      183.61      7.12 o
  -2   5  13        6.92       27.79     10.23 o
  -1   5  13      566.64      455.85     35.25 o
   0   5  13        3.17       -6.50      7.23 o
  -6   6  13      204.30      171.28      6.75 o
  -5   6  13      387.67      394.51     18.25 o
  -4   6  13      328.49      277.11     12.09 o
  -3   6  13       90.00       86.60      7.56 o
  -2   6  13      107.38       93.26      6.91 o
  -1   6  13        9.84       22.74      7.57 o
   0   6  13      317.48      279.65     10.64 o
  -5   7  13      207.13      196.27      8.29 o
  -4   7  13       64.70       66.07     10.23 o
  -3   7  13       43.82       51.97      9.68 o
  -2   7  13      640.95      488.71     26.59 o
  -1   7  13        0.03        6.56      8.03 o
   0   7  13      367.17      373.30     30.82 o
  -5   8  13      147.03      154.80     10.78 o
  -4   8  13     1031.98     1056.54     14.37 o
  -3   8  13      227.85      193.23     11.06 o
  -2   8  13        2.97        9.12      7.19 o
  -1   8  13        0.37       11.52      8.24 o
  -5   9  13        3.98        1.38     10.23 o
  -4   9  13       69.74       51.14      7.46 o
  -3   9  13     1014.57      755.50     12.44 o
  -2   9  13        8.54       15.76      6.91 o
  -1   9  13      565.66      391.43     10.23 o
  -4  10  13      128.54      123.01     10.50 o
  -3  10  13      248.39      230.27     11.33 o
  -2  10  13        0.01       10.23     10.23 o
  -3  11  13      372.32      274.50      9.12 o
 
